# Supplementary material for: Dual Mode Action of Mangiferin in Mouse Liver under High Fat Diet
Source: PLoS One. 2014 Mar 5;9(3):e90137. doi: 10.1371/journal.pone.0090137 (PMC3943915; doi:10.1371/journal.pone.0090137)
Supplement: Table S1 — Quantitative analysis of relative protein expression levels in liver of mice treated with high fat diet in the presence and absence of mangiferin by stable isotope labeling of mammalians (SILAM) method. (XLSX) [file pone.0090137.s001.xlsx]

## Sheet: Supplementarytable1
		HFD+MGF/15N experimental sets																		HFD/15N experimental sets																				(HFD+MGF)/HFD result
Sequence Id	Sequence Name	Protein Length (AA)	Protein Weight (kDa)	Protein Isoelectric Point (pI)	Total Group Probability	Total Protein Probability	Total Score	Total Peptides	Total Peptides (Paris Guidelines)	Total % Seq Coverage	Total Spectra	F-Statistic	P Value	Avg log2(HFD_MGF/15N)	STDEV(HFD_MGF/15N)	rep1 log2(HFD_MGF/15N)	rep1 STDEV(HFD_MGF/15N)	rep2 log2(HFD_MGF/15N)	rep2 STDEV(HFD_MGF/15N)	Sequence Id	Sequence Name	Protein Length (AA)	Protein Weight (kDa)	Protein Isoelectric Point (pI)	Total Group Probability	Total Protein Probability	Total Score	Total Peptides	Total Peptides (Paris Guidelines)	Total % Seq Coverage	Total Spectra	F-Statistic	P Value	Avg log2(HFD/15N)	STDEV(HFD/15N)	rep1 log2(HFD/15N)	rep1 STDEV(HFD/15N)	rep2 log2(HFD/15N)	rep2 STDEV(HFD/15N)	Avg log2{(HFD+MGF)/HFD}	Gene Name;Gene Symbol;Ortholog	PANTHER Family/Subfamily	GO Molecular Function	GO Biological Process	GO Cellular Component	PANTHER Protein Class	Pathway
IPI00111908	Cps1 Carbamoyl-phosphate synthase [ammonia], mitochondrial	1500	164.496	0.00648096	1	1	13776.6	183	114	70.8	1151	122.08	0	0.11	0.38	0.17	0.39	-0.11	0.28	IPI00111908	Cps1 Carbamoyl-phosphate synthase [ammonia], mitochondrial	1500	164.496	0.00648096	1	1	12949.8	165	100	73.6	1728	633.41	0	-0.33	0.55	-0.32	0.69	-0.34	0.37	0.44	Carbamoyl-phosphate synthase [ammonia], mitochondrial;CPSM;ortholog	SUBFAMILY NOT NAMED (PTHR11405:SF6)	transferase activity;ligase activity	nitrogen compound metabolic process;pyrimidine base metabolic process;cellular amino acid biosynthetic process		transferase;ligase	Arginine biosynthesis->Carbamoyl phosphate synthase;;De novo pyrmidine ribonucleotides biosythesis->Carbamoyl phosphate synthetase;;;
IPI00113223	Fasn Fatty acid synthase	2504	272.239	0.00612549	1	1	7416.1	114	68	30.0319	361	739.31	0	-1.57	0.9	-1.55	0.98	-1.89	0.48	IPI00113223	Fasn Fatty acid synthase	2504	272.239	0.00612549	1	1	9859.94	144	89	39.0575	636	3803.82	0	-1.62	0.56	-1.67	0.55	-1.48	0.57	0.05	3-hydroxypalmitoyl-[acyl-carrier-protein] dehydratase;FAS;ortholog	FATTY ACID SYNTHASE (PTHR11712:SF5)	oxidoreductase activity;methyltransferase activity;acyltransferase activity;hydrolase activity, acting on ester bonds;ligase activity	cellular amino acid metabolic process;fatty acid biosynthetic process		acyltransferase;methyltransferase;dehydrogenase;ligase;esterase
IPI00153317	Aldh1l1 10-formyltetrahydrofolate dehydrogenase	902	98.6285	0.0055542	1	1	5773.27	78	55	73.3925	245	25.1	0	-0.21	0.56	-0.15	0.61	-0.49	0.19	IPI00153317	Aldh1l1 10-formyltetrahydrofolate dehydrogenase	902	98.6285	0.0055542	1	1	4807.53	66	43	57.0953	258	236.31	0	-0.52	0.47	-0.53	0.54	-0.47	0.21	0.31	Cytosolic 10-formyltetrahydrofolate dehydrogenase;AL1L1;ortholog	ALDEHYDE DEHYDROGENASE (PTHR11699:SF46)	oxidoreductase activity	nucleobase, nucleoside, nucleotide and nucleic acid metabolic process;cellular amino acid metabolic process		dehydrogenase	5-Hydroxytryptamine degredation->Aldehyde Dehydrogenase;;Phenylethylamine degradation->Phenylacetaldehyde dehydrogenase;;;
IPI00308885	Hspd1 Isoform 1 of 60 kDa heat shock protein, mitochondrial	573	60.8994	0.0058335	1	1	5275.7	67	42	79.0576	163	66.17	0	0.24	0.33	0.21	0.38	0.27	0.29	IPI00308885	Hspd1 Isoform 1 of 60 kDa heat shock protein, mitochondrial	573	60.8994	0.0058335	1	1	3085.72	44	29	50.2618	104	8.47	0.004	0.09	0.35	-0.04	0.33	0.16	0.33	0.15	Cytochrome P450 2A12;CP2AC;ortholog	SUBFAMILY NOT NAMED (PTHR24300:SF21)	oxidoreductase activity	respiratory electron transport chain;fatty acid metabolic process;steroid metabolic process		hydroxylase;oxygenase	Nicotine degradation->cytochrome P450 subfamily IIA polypeptide 6;;
IPI00114710	Pcx Pyruvate carboxylase, mitochondrial	1178	129.584	0.00625244	1	1	4826.61	75	48	45.9253	163	5.47	0.02	-0.06	0.3	-0.07	0.27	0.24	0.21	IPI00114710	Pcx Pyruvate carboxylase, mitochondrial	1178	129.584	0.00625244	1	1	5822.26	85	50	47.6231	363	17.06	0	0.09	0.4	0.05	0.47	0.2	0.14	-0.15	Cytochrome P450 2C37;CP237;ortholog	SUBFAMILY NOT NAMED (PTHR24300:SF20)	oxidoreductase activity	respiratory electron transport chain;fatty acid metabolic process;steroid metabolic process		hydroxylase;oxygenase
IPI00319992	Hspa5 78 kDa glucose-regulated protein	655	72.3595	0.00491943	1	1	4542.8	64	42	57.4046	118	82.45	0	0.32	0.32	0.2	0.26	0.61	0.21	IPI00319992	Hspa5 78 kDa glucose-regulated protein	655	72.3595	0.00491943	1	1	4788.63	66	41	57.2519	176	21.5	0	0.16	0.38	-0.05	0.22	0.54	0.19	0.16	78 kDa glucose-regulated protein;GRP78;ortholog	HEAT SHOCK PROTEIN 70 (HSP70) (PTHR19375:SF1)		immune system process;protein folding;protein complex assembly;response to stress		Hsp70 family chaperone	Parkinson disease->Heat shock protein 70;;Apoptosis signaling pathway->Heat shock protein 70;;Gonadotropin releasing hormone receptor pathway->miR-132/212;;;;
IPI00134746	Ass1 Argininosuccinate synthase	412	46.537	0.00829443	1	1	4333.57	57	38	71.8447	174	29.38	0	0.2	0.49	0.32	0.4	-0.06	0.46	IPI00134746	Ass1 Argininosuccinate synthase	412	46.537	0.00829443	1	1	4095.76	54	36	70.6311	191	35.04	0	0.04	0.7	0.1	0.91	-0.1	0.34	0.16	Argininosuccinate synthase;ASSY;ortholog	SUBFAMILY NOT NAMED (PTHR11587:SF0)	ligase activity	nitrogen compound metabolic process;cellular amino acid biosynthetic process		ligase	Arginine biosynthesis->Argininosuccinate synthase;;
IPI00131695	Alb Serum albumin	608	68.6297	0.00569385	1	1	4308.17	62	37	64.8026	196	48.87	0	-0.37	0.8	0.04	0.65	-0.8	0.65	IPI00131695	Alb Serum albumin	608	68.6297	0.00569385	1	1	4375.69	64	37	63.3224	218	93.96	0	-0.32	0.54	-0.31	0.57	-0.32	0.53	-0.05	Serum albumin;ALBU;ortholog	SERUM ALBUMIN (PTHR11385:SF6)		transport		transfer/carrier protein
IPI00136213	Sardh Sarcosine dehydrogenase, mitochondrial	919	101.6	0.00627783	1	1	4169.24	59	37	41.2405	202	14.53	0	0.15	0.48	0.2	0.57	0.01	0.12	IPI00136213	Sardh Sarcosine dehydrogenase, mitochondrial	919	101.6	0.00627783	1	1	3204.61	45	27	30.3591	188	21.38	0	-0.2	0.61	-0.21	0.74	-0.1	0.22	0.35	Sarcosine dehydrogenase, mitochondrial;SARDH;ortholog	SARCOSINE DEHYDROGENASE (PTHR13847:SF18)	oxidoreductase activity	respiratory electron transport chain;cellular amino acid catabolic process;lipid metabolic process;protein metabolic process		dehydrogenase;oxidase
IPI00127276	Ehhadh peroxisomal bifunctional enzyme	718	78.234	0.00940771	1	1	3894.84	54	38	57.9387	116	3.86	0.051	-0.21	0.94	-0.85	0.32	0.75	0.34	IPI00127276	Ehhadh peroxisomal bifunctional enzyme	718	78.234	0.00940771	1	1	4109.39	59	40	57.7994	187	13.59	0	0.22	0.69	-0.33	0.26	0.83	0.41	-0.43
IPI00130280	Atp5a1 ATP synthase subunit alpha, mitochondrial	553	59.6976	0.00953955	1	1	3807.59	50	34	57.5045	161	489.38	0	0.67	0.34	0.67	0.37	0.63	0.26	IPI00130280	Atp5a1 ATP synthase subunit alpha, mitochondrial	553	59.6976	0.00953955	1	1	3343.82	46	32	57.1429	147	153.55	0	0.53	0.46	0.54	0.52	0.53	0.38	0.14	ATP synthase subunit alpha, mitochondrial;ATPA;ortholog	ATP SYNTHASE ALPHA CHAIN, MITOCHONDRIAL PRECURSOR (EC 3.6.3.14). SOURCE:UNIPROT (PTHR15184:SF16)	hydrolase activity;receptor activity;cation transmembrane transporter activity;hydrogen ion transporting ATP synthase activity, rotational mechanism;anion channel activity;ligand-gated ion channel activity;single-stranded DNA binding	respiratory electron transport chain;cation transport;purine base metabolic process	proton-transporting ATP synthase complex	ATP synthase;anion channel;ligand-gated ion channel;ligand-gated ion channel;DNA binding protein;hydrolase	ATP synthesis->F1 alpha;;
IPI00129526	Hsp90b1 Endoplasmin	802	92.4002	0.00458936	1	1	3785.95	55	37	42.6434	121	3.18	0.076	0.06	0.42	-0.1	0.33	0.46	0.27	IPI00129526	Hsp90b1 Endoplasmin	802	92.4002	0.00458936	1	1	3098.63	45	31	39.9002	133	13.93	0	-0.12	0.41	-0.23	0.37	0.26	0.28	0.18	Endoplasmin;ENPL;ortholog	ENDOPLASMIN (PTHR11528:SF21)		immune system process;protein folding;response to stress		Hsp90 family chaperone
IPI00122862	Mthfd1 C-1-tetrahydrofolate synthase, cytoplasmic	935	101.174	0.00669775	1	1	3758.93	56	33	35.8289	75	79.18	0	-0.27	0.21	-0.27	0.21	-0.44	0.18	IPI00122862	Mthfd1 C-1-tetrahydrofolate synthase, cytoplasmic	935	101.174	0.00669775	1	1	4716.28	68	44	46.5241	128	168.98	0	-0.58	0.42	-0.81	0.32	-0.35	0.38	0.31	C-1-tetrahydrofolate synthase, cytoplasmic;C1TC;ortholog	TRIFUNCTIONAL METHYLENETETRAHYDROFOLATE DEHYDROGENASE,CYCLOHYDROLASE AND FORMYLTETRAHYDROFOLATE SYNTHASE (PTHR10025:SF10)	oxidoreductase activity;hydrolase activity;ligase activity	purine base metabolic process;pyrimidine base metabolic process;cellular amino acid biosynthetic process	cytosol	dehydrogenase;ligase;hydrolase	Formyltetrahydroformate biosynthesis->Methylenetetrahydrofolate dehydrogenase;;
IPI00169916	Cltc Clathrin heavy chain 1	1675	191.417	0.00538916	1	1	3737.35	53	34	25.7313	109	117.48	0	0.24	0.2	0.23	0.21	0.34	0.13	IPI00169916	Cltc Clathrin heavy chain 1	1675	191.417	0.00538916	1	1	4580.78	65	43	32.9552	174	13.8	0	0.08	0.24	0.07	0.23	0.16	0.28	0.16	Clathrin heavy chain 1;CLH;ortholog	CLATHRIN HEAVY CHAIN 1 (PTHR10292:SF7)		neurotransmitter secretion;intracellular protein transport;receptor-mediated endocytosis;signal transduction;synaptic transmission;signal transduction;synaptic transmission	vesicle coat	vesicle coat protein	Heterotrimeric G-protein signaling pathway-Gq alpha and Go alpha mediated pathway->Clathrin;;Heterotrimeric G-protein signaling pathway-Gi alpha and Gs alpha mediated pathway->Clathrin;;;
IPI00122815	P4hb Putative uncharacterized protein	509	57.0048	0.00462744	1	1	3504.02	46	32	67.5835	108	48.4	0	0.32	0.41	0.26	0.44	0.43	0.31	IPI00122815	P4hb Putative uncharacterized protein	509	57.0048	0.00462744	1	1	3193	47	29	57.1709	109	51.56	0	0.33	0.42	0.28	0.52	0.36	0.32	-0.01
IPI00323357	Hspa8 Heat shock cognate 71 kDa protein	646	70.8092	0.00523682	1	1	3464.96	49	30	44.582	123	7.86	0.006	-0.02	0.42	0.02	0.52	-0.09	0.22	IPI00323357	Hspa8 Heat shock cognate 71 kDa protein	646	70.8092	0.00523682	1	1	3557.86	50	31	51.8576	126	5.34	0.022	-0.12	1.36	-0.26	0.65	0.07	1.99	0.1	Heat shock cognate 71 kDa protein;HSP7C;ortholog	HEAT SHOCK PROTEIN 70 (HSP70) (PTHR19375:SF1)		immune system process;protein folding;protein complex assembly;response to stress		Hsp70 family chaperone	Parkinson disease->Heat shock protein 70;;Apoptosis signaling pathway->Heat shock protein 70;;Gonadotropin releasing hormone receptor pathway->miR-132/212;;;;
IPI00346073	Hspa1b Heat shock 70 kDa protein 1B	642	70.115	0.00541455	1	0	438.85	7	4	6.23053	21	1.97	0.175	0.1	0.36	0.14	0.45	0	0.26	IPI00346073	Hspa1b Heat shock 70 kDa protein 1B	642	70.115	0.00541455	0.996321	0.445773	530.66	8	5	11.0592	20	1.03	0.322	0.01	0.45	-0.17	0.42	0.21	0.25	0.09	Heat shock 70 kDa protein 1B;HS71B;ortholog	HEAT SHOCK PROTEIN 70 (HSP70) (PTHR19375:SF1)		immune system process;protein folding;protein complex assembly;response to stress		Hsp70 family chaperone	Parkinson disease->Heat shock protein 70;;Apoptosis signaling pathway->Heat shock protein 70;;Gonadotropin releasing hormone receptor pathway->miR-132/212;;;;
IPI00223092	Hadha Trifunctional enzyme subunit alpha, mitochondrial	763	82.5995	0.00948096	1	1	3444.09	47	34	50.983	88	209.25	0	0.42	0.23	0.35	0.19	0.68	0.22	IPI00223092	Hadha Trifunctional enzyme subunit alpha, mitochondrial	763	82.5995	0.00948096	1	1	4032.25	56	37	51.5072	155	143.45	0	0.49	0.42	0.35	0.44	0.65	0.3	-0.07	Long chain 3-hydroxyacyl-CoA dehydrogenase;ECHA;ortholog	SUBFAMILY NOT NAMED (PTHR23309:SF0)	oxidoreductase activity;hydro-lyase activity;racemase and epimerase activity	carbohydrate metabolic process;fatty acid beta-oxidation;tRNA aminoacylation for protein translation		dehydrogenase;hydratase;epimerase/racemase
IPI00226430	Acaa2 3-ketoacyl-CoA thiolase, mitochondrial	397	41.8135	0.00804541	1	1	3399.56	40	30	77.5819	83	26.98	0	0.32	0.52	0.17	0.46	0.57	0.5	IPI00226430	Acaa2 3-ketoacyl-CoA thiolase, mitochondrial	397	41.8135	0.00804541	1	1	3070.89	35	26	68.0101	90	39.05	0	0.48	0.71	0.58	0.76	0.18	0.55	-0.16	3-ketoacyl-CoA thiolase, mitochondrial;THIM;ortholog	3-KETOACYL-COA THIOLASE, MITOCHONDRIAL (BETA- KETOTHIOLASE) (ACETYL-COA ACYLTRANSFERASE) (MITOCHONDRIAL 3-OXOACYL- COA THIOLASE) (PTHR18919:SF10)	acetyltransferase activity	protein amino acid acetylation		acetyltransferase
IPI00112549	Acsl1 Long-chain-fatty-acid--CoA ligase 1	699	77.8553	0.00680029	1	1	3376.28	49	34	57.0815	139	497.43	0	1.06	0.49	0.95	0.43	1.32	0.5	IPI00112549	Acsl1 Long-chain-fatty-acid--CoA ligase 1	699	77.8553	0.00680029	1	1	3364.64	49	35	56.5093	167	530.28	0	0.79	0.39	0.74	0.3	0.88	0.44	0.27	Long-chain-fatty-acid--CoA ligase 1;ACSL1;ortholog	PUTATIVE UNCHARACTERIZED PROTEIN (PTHR24096:SF46)	ligase activity;transporter activity	immune system process;lipid transport;fatty acid metabolic process		ligase
IPI00880839	Hspa9 stress-70 protein, mitochondrial	679	73.3976	0.00573193	1	1	3311.43	44	27	38.4389	104	3.7	0.057	0.01	0.47	0.02	0.59	-0.02	0.21	IPI00880839	Hspa9 stress-70 protein, mitochondrial	679	73.3976	0.00573193	1	1	3547.99	46	26	40.9426	113	7.66	0.007	-0.13	0.56	-0.28	0.59	0.13	0.28	0.14	Heat shock protein 9;Q7TSZ0;ortholog	HEAT SHOCK PROTEIN 70 (HSP70) (PTHR19375:SF1)		immune system process;protein folding;protein complex assembly;response to stress		Hsp70 family chaperone	Parkinson disease->Heat shock protein 70;;Apoptosis signaling pathway->Heat shock protein 70;;Gonadotropin releasing hormone receptor pathway->miR-132/212;;;;
IPI00127206	Aldob Fructose-bisphosphate aldolase B	364	39.4641	0.00825049	1	1	3228.14	47	30	73.6264	123	17.28	0	-0.1	0.54	-0.09	0.55	-0.11	0.53	IPI00127206	Aldob Fructose-bisphosphate aldolase B	364	39.4641	0.00825049	1	1	3138.04	46	29	72.2527	145	39.27	0	0.28	0.98	0.45	1.2	-0.46	0.18	-0.38	Fructose-bisphosphate aldolase B;ALDOB;ortholog	FRUCTOSE-BISPHOSPHATE ALDOLASE B (PTHR11627:SF2)	lyase activity	glycolysis		aldolase	Fructose galactose metabolism->Fructose bisphosphate aldolase;;Glycolysis->Aldolase;;;
IPI00828479	Acox1 Acyl-Coenzyme A oxidase 1, palmitoyl, isoform CRA_a	661	74.5833	0.0085874	1	0.999999	3289.5	46	31	54.6142	109	140.93	0	0.7	0.57	0.52	0.34	1.12	0.47	IPI00828479	Acox1 Acyl-Coenzyme A oxidase 1, palmitoyl, isoform CRA_a	661	74.5833	0.0085874	1	1	4325.61	60	41	69.289	186	499.51	0	0.89	0.49	0.75	0.35	1.11	0.48	-0.19
IPI00869393	Cat catalase	527	59.7396	0.00778174	1	1	3215.24	44	29	59.203	123	54.35	0	0.4	0.53	0.38	0.57	0.43	0.49	IPI00869393	Cat catalase	527	59.7396	0.00778174	1	1	2213.88	33	24	51.8027	50	41.86	0	0.41	0.41	0.48	0.35	0.38	0.43	-0.01
IPI00229080	Hsp90ab1 Putative uncharacterized protein	724	83.2111	0.00481787	1	1	3121.19	48	31	34.9448	106	102.9	0	-0.36	0.32	-0.33	0.3	-0.42	0.34	IPI00229080	Hsp90ab1 Putative uncharacterized protein	724	83.2111	0.00481787	1	1	2626.52	39	25	31.0773	116	102.32	0	-0.5	0.48	-0.61	0.45	-0.09	0.27	0.14
IPI00120123	Dmgdh Dimethylglycine dehydrogenase, mitochondrial	869	97.176	0.00782568	1	1	3092.46	45	32	45.2244	92	11.42	0.001	-0.09	0.21	-0.08	0.21	-0.13	0.24	IPI00120123	Dmgdh Dimethylglycine dehydrogenase, mitochondrial	869	97.176	0.00782568	1	1	2118.24	29	19	27.1577	69	127.49	0	-0.51	0.32	-0.53	0.33	-0.26	0.08	0.42	Dimethylglycine dehydrogenase, mitochondrial;M2GD;ortholog	DIMETHYLGLYCINE DEHYDROGENASE (PTHR13847:SF19)	oxidoreductase activity	respiratory electron transport chain;cellular amino acid catabolic process;lipid metabolic process;protein metabolic process		dehydrogenase;oxidase
IPI00111218	Aldh2 Aldehyde dehydrogenase, mitochondrial	519	56.4837	0.00747412	1	1	3086.59	41	26	50.0963	101	13.47	0	0.16	0.5	0.17	0.53	0.02	0.17	IPI00111218	Aldh2 Aldehyde dehydrogenase, mitochondrial	519	56.4837	0.00747412	1	1	3134.82	42	26	56.4547	161	17.79	0	-0.04	0.57	-0.11	0.69	0.07	0.38	0.2	Aldehyde dehydrogenase, mitochondrial;ALDH2;ortholog	ALDEHYDE DEHYDROGENASE (PTHR11699:SF46)	oxidoreductase activity	nucleobase, nucleoside, nucleotide and nucleic acid metabolic process;cellular amino acid metabolic process		dehydrogenase	5-Hydroxytryptamine degredation->Aldehyde Dehydrogenase;;Phenylethylamine degradation->Phenylacetaldehyde dehydrogenase;;;
IPI00126248	Acly ATP-citrate synthase isoform 1	1101	120.7	0.00710791	1	1	2988.05	43	28	28.3379	64	7026.11	0	-2.17	0.18	-2.17	0.16	-2.2	0.53	IPI00126248	Acly ATP-citrate synthase isoform 1	1101	120.7	0.00710791	1	1	3758.81	54	37	35.3315	157	2380.58	0	-1.64	0.37	-1.53	0.27	-1.79	0.43	-0.53
IPI00466069	Eef2 Elongation factor 2	858	95.2349	0.00639209	1	1	2966.32	46	29	44.6387	82	67.45	0	-0.25	0.24	-0.32	0.22	-0.11	0.13	IPI00466069	Eef2 Elongation factor 2	858	95.2349	0.00639209	1	1	2122.74	34	24	35.1981	67	67.1	0	-0.49	0.45	-0.5	0.43	-0.28	0.47	0.24	Elongation factor 2;EF2;ortholog	TRANSLATION ELONGATION FACTOR G (PTHR23115:SF13)	GTPase activity;translation factor activity, nucleic acid binding;protein binding;translation initiation factor activity;translation elongation factor activity	translation		translation elongation factor;translation initiation factor;hydrolase;G-protein
IPI00468481	Atp5b ATP synthase subunit beta, mitochondrial	529	56.2475	0.00507178	1	1	2907.67	35	24	68.431	127	107.72	0	0.59	0.58	0.58	0.66	0.65	0.23	IPI00468481	Atp5b ATP synthase subunit beta, mitochondrial	529	56.2475	0.00507178	1	1	2904.99	36	26	74.4802	158	75.63	0	0.54	0.64	0.58	0.79	0.46	0.43	0.05	ATP synthase subunit beta, mitochondrial;ATPB;ortholog	ATP SYNTHASE BETA SUBUNIT (PTHR15184:SF8)	hydrolase activity;receptor activity;cation transmembrane transporter activity;hydrogen ion transporting ATP synthase activity, rotational mechanism;anion channel activity;ligand-gated ion channel activity;single-stranded DNA binding	respiratory electron transport chain;cation transport;purine base metabolic process	proton-transporting ATP synthase complex	ATP synthase;anion channel;ligand-gated ion channel;ligand-gated ion channel;DNA binding protein;hydrolase	ATP synthesis->F1 beta;;
IPI00420718	Hmgcs2 Hydroxymethylglutaryl-CoA synthase, mitochondrial	508	56.7685	0.00844092	1	1	2961.3	40	28	49.8031	106	133.03	0	0.61	0.47	0.49	0.5	0.77	0.42	IPI00420718	Hmgcs2 Hydroxymethylglutaryl-CoA synthase, mitochondrial	508	56.7685	0.00844092	1	1	3397.33	45	28	49.6063	245	418.04	0	0.74	0.48	0.7	0.59	0.79	0.38	-0.13	Hydroxymethylglutaryl-CoA synthase, mitochondrial;HMCS2;ortholog	SUBFAMILY NOT NAMED (PTHR11877:SF10)	transferase activity;lyase activity	coenzyme metabolic process;cholesterol metabolic process		transferase;lyase	Cholesterol biosynthesis->Hydroxymethyl glutaryl CoA synthase;;
IPI00319525	Pygl Glycogen phosphorylase, liver form	850	97.351	0.00665381	1	1	2795.04	45	28	34	76	242.59	0	-0.62	0.29	-0.58	0.35	-0.69	0.16	IPI00319525	Pygl Glycogen phosphorylase, liver form	850	97.351	0.00665381	1	0.999999	2137.21	33	22	28.5882	54	275.41	0	-0.72	0.27	-0.52	0.18	-0.92	0.11	0.1	Glycogen phosphorylase, liver form;PYGL;ortholog	SUBFAMILY NOT NAMED (PTHR11468:SF0)	phosphorylase activity	glycogen metabolic process		phosphorylase	Heterotrimeric G-protein signaling pathway-Gi alpha and Gs alpha mediated pathway->Phosphorylase b;;Heterotrimeric G-protein signaling pathway-Gi alpha and Gs alpha mediated pathway->Phosphorylase a;;;
IPI00230440	Ahcy Adenosylhomocysteinase	432	47.6393	0.00607471	1	1	2790.18	39	26	64.8148	85	0.77	0.381	0.06	0.57	0.13	0.66	-0.04	0.41	IPI00230440	Ahcy Adenosylhomocysteinase	432	47.6393	0.00607471	1	1	2157.14	33	20	41.6667	81	7.39	0.008	-0.21	0.75	-0.24	0.5	-0.14	0.9	0.27	Adenosylhomocysteinase;SAHH;ortholog	SUBFAMILY NOT NAMED (PTHR23420:SF0)	hydrolase activity	purine base metabolic process		hydrolase
IPI00622235	Vcp Transitional endoplasmic reticulum ATPase	806	89.2477	0.00499561	1	1	2768.95	40	28	39.4541	65	7.39	0.008	-0.12	0.31	-0.19	0.25	0.05	0.34	IPI00622235	Vcp Transitional endoplasmic reticulum ATPase	806	89.2477	0.00499561	1	1	1885.6	28	21	32.7543	33	32.47	0	-0.36	0.34	-0.38	0.33	0.05	0	0.24	Transitional endoplasmic reticulum ATPase;TERA;ortholog	CELL DIVISION CONTROL PROTEIN 48 AAA FAMILY PROTEIN (TRANSITIONAL ENDOPLASMIC RETICULUM ATPASE) (PTHR23077:SF18)		intracellular protein transport;exocytosis;protein metabolic process
IPI00116074	Aco2 Aconitate hydratase, mitochondrial	780	85.392	0.00781104	1	1	2717.18	44	28	40	62	38.32	0	-0.26	0.27	-0.34	0.2	-0.1	0.24	IPI00116074	Aco2 Aconitate hydratase, mitochondrial	780	85.392	0.00781104	1	1	2373.13	36	22	32.3077	71	44.75	0	-0.28	0.31	-0.4	0.25	-0.02	0.19	0.02	Aconitate hydratase, mitochondrial;ACON;ortholog	ACONITASE, MITOCHONDRIAL (PTHR11670:SF5)	hydro-lyase activity	tricarboxylic acid cycle;carbohydrate metabolic process;cellular amino acid biosynthetic process		dehydratase;hydratase	TCA cycle->Aconitase;;
IPI00114209	Glud1 Glutamate dehydrogenase 1, mitochondrial	558	61.2802	0.00797217	1	1	2659.89	35	26	55.3763	80	81.91	0	0.58	0.5	0.57	0.49	0.6	0.55	IPI00114209	Glud1 Glutamate dehydrogenase 1, mitochondrial	558	61.2802	0.00797217	1	1	2700	40	28	56.6308	115	75.11	0	0.41	0.43	0.39	0.52	0.44	0.29	0.17	Glutamate dehydrogenase 1, mitochondrial;DHE3;ortholog	GLUTAMATE DEHYDROGENASE (PTHR11606:SF2)	oxidoreductase activity	cellular amino acid catabolic process		dehydrogenase	Glutamine glutamate conversion->Glutamate Dehydrogenase;;
IPI00130950	Bhmt Betaine--homocysteine S-methyltransferase 1	407	44.9739	0.00782568	1	1	2610.62	35	26	69.2875	180	220.83	0	0.72	0.59	0.84	0.65	0.59	0.43	IPI00130950	Bhmt Betaine--homocysteine S-methyltransferase 1	407	44.9739	0.00782568	1	1	2972.25	42	28	73.9558	234	345.76	0	0.76	0.56	0.78	0.7	0.72	0.41	-0.04	Betaine--homocysteine S-methyltransferase 1;BHMT1;ortholog	BETAINE:HOMOCYSTEINE METHYLTRANSFERASE (PTHR21091:SF5)	oxidoreductase activity;methyltransferase activity;carboxy-lyase activity	porphyrin metabolic process;cellular amino acid biosynthetic process		methyltransferase;reductase;decarboxylase
IPI00323592	Mdh2 Malate dehydrogenase, mitochondrial	338	35.5707	0.00880713	1	1	2584.17	37	25	68.9349	87	3.15	0.078	0.1	0.47	0.07	0.52	0.13	0.44	IPI00323592	Mdh2 Malate dehydrogenase, mitochondrial	338	35.5707	0.00880713	1	1	1822.92	27	16	61.5385	45	0.83	0.365	-0.04	0.37	-0.05	0.55	-0.02	0.22	0.14	Malate dehydrogenase, mitochondrial;MDHM;ortholog	MALATE DEHYDROGENASE (PTHR11540:SF1)	oxidoreductase activity	tricarboxylic acid cycle;carbohydrate metabolic process		dehydrogenase
IPI00387491	Aass Alpha-aminoadipic semialdehyde synthase, mitochondrial	926	102.891	0.00641748	1	1	2457.36	35	23	27.3218	36	60.98	0	0.41	0.26	0.41	0.26	NA	0	IPI00387491	Aass Alpha-aminoadipic semialdehyde synthase, mitochondrial	926	102.891	0.00641748	1	1	2615.96	41	28	30.2376	83	3.88	0.051	-0.08	0.37	-0.23	0.2	0.37	0.37	0.49	Alpha-aminoadipic semialdehyde synthase, mitochondrial;AASS;ortholog	AMINOADIPIC SEMIALDEHYDE SYNTHASE, MITOCHONDRIAL (PTHR11133:SF1)	oxidoreductase activity	cellular amino acid catabolic process		dehydrogenase;reductase
IPI00406193	Iqgap2 Ras GTPase-activating-like protein IQGAP2	1575	180.398	0.00537646	1	1	2438.39	38	26	18.6667	55	3.24	0.076	-0.18	0.64	-0.18	0.7	-0.29	0.22	IPI00406193	Iqgap2 Ras GTPase-activating-like protein IQGAP2	1575	180.398	0.00537646	1	1	3284.9	51	37	23.4921	94	29.69	0	-0.42	0.63	-0.5	0.69	-0.18	0.4	0.24	Ras GTPase-activating-like protein IQGAP2;IQGA2;ortholog	RAS GTPASE-ACTIVATING-LIKE PROTEIN IQGAP2 (PTHR14149:SF12)	protein binding;small GTPase regulator activity	mitosis;intracellular signaling cascade;cytokinesis;mitosis;intracellular signaling cascade		G-protein modulator
IPI00228630	Fbp3;Fbp1 Fructose-1,6-bisphosphatase 1	338	36.8708	0.00613818	1	1	2414.67	31	21	53.8462	63	7.37	0.008	-0.14	0.5	-0.07	0.4	-0.2	0.56	IPI00228630	Fbp3;Fbp1 Fructose-1,6-bisphosphatase 1	338	36.8708	0.00613818	1	1	2114.94	27	17	57.3964	62	11.08	0.001	-0.09	0.81	0.08	1.17	-0.52	0.19	-0.05	Fructose-1,6-bisphosphatase 1;F16P1;ortholog	SUBFAMILY NOT NAMED (PTHR11556:SF3)	carbohydrate phosphatase activity;carbohydrate phosphatase activity	gluconeogenesis		carbohydrate phosphatase;carbohydrate phosphatase
IPI00117914	Arg1 Arginase-1	323	34.7682	0.00656592	1	1	2278.37	31	21	65.3251	81	2.18	0.142	0.01	0.44	0.01	0.33	0	0.53	IPI00117914	Arg1 Arginase-1	323	34.7682	0.00656592	1	1	2012.35	27	17	69.969	77	19.51	0	-0.25	0.57	-0.23	0.77	-0.32	0.3	0.26	Arginase-1;ARGI1;ortholog	ARGINASE-1 (PTHR11358:SF17)	hydrolase activity	cellular amino acid catabolic process		hydrolase
IPI00134131	Scp2 Isoform SCPx of Non-specific lipid-transfer protein	547	59.0697	0.00718115	1	1	2355.04	34	25	45.521	106	56.25	0	0.76	1.48	0.61	1.01	1.13	1.61	IPI00134131	Scp2 Isoform SCPx of Non-specific lipid-transfer protein	547	59.0697	0.00718115	1	1	1874.06	28	23	46.2523	79	167.86	0	1.36	0.92	1.02	1.01	2.05	0.71	-0.6	Non-specific lipid-transfer protein;NLTP;ortholog	SUBFAMILY NOT NAMED (PTHR24314:SF1)	oxidoreductase activity	metabolic process		transfer/carrier protein;dehydrogenase;reductase
IPI00622780	Aco1 Cytoplasmic aconitase	899	99.0219	0.00699072	1	1	2300.07	32	23	34.2603	56	14.09	0	-0.18	0.31	-0.15	0.31	-0.33	0.35	IPI00622780	Aco1 Cytoplasmic aconitase	899	99.0219	0.00699072	1	1	2388.07	36	23	31.9244	70	52.05	0	-0.45	0.47	-0.67	0.51	-0.25	0.17	0.27
IPI00139788	Trf Serotransferrin	697	76.6557	0.00684424	1	1	2320.56	37	24	41.1765	44	22.73	0	-0.51	0.62	-0.49	0.63	-0.92	0.34	IPI00139788	Trf Serotransferrin	697	76.6557	0.00684424	1	1	2881.14	47	29	41.3199	89	245.88	0	-0.53	0.27	-0.59	0.23	-0.49	0.3	0.02	Serotransferrin;TRFE;ortholog	LACTOFERRIN (PTHR11485:SF10)	serine-type peptidase activity	transport		transfer/carrier protein;serine protease;serine protease
IPI00330804	Hsp90aa1 Heat shock protein HSP 90-alpha	733	84.7168	0.00477979	1	1	2313.99	34	25	31.2415	60	66	0	-0.48	0.4	-0.48	0.38	-0.46	0.46	IPI00330804	Hsp90aa1 Heat shock protein HSP 90-alpha	733	84.7168	0.00477979	1	1	2211.31	32	24	29.3315	60	79.95	0	-0.67	0.53	-0.74	0.53	-0.28	0.21	0.19	Heat shock protein HSP 90-alpha;HS90A;ortholog	90 KDA HEAT SHOCK PROTEIN (PTHR11528:SF34)		immune system process;protein folding;response to stress		Hsp90 family chaperone
IPI00307837	Eef1a1 Elongation factor 1-alpha 1	462	50.0641	0.00936377	1	1	2292.32	35	21	46.3203	91	10.51	0.002	0.21	0.61	0.19	0.82	0.22	0.41	IPI00307837	Eef1a1 Elongation factor 1-alpha 1	462	50.0641	0.00936377	1	1	2253.46	34	20	44.3723	154	11.1	0.001	0.06	0.77	0.04	0.83	0.07	0.73	0.15	Elongation factor 1-alpha 1;EF1A1;ortholog	ELONGATION FACTOR 1-ALPHA (EF-1-ALPHA) (PTHR23115:SF37)	GTPase activity;translation factor activity, nucleic acid binding;protein binding;translation initiation factor activity;translation elongation factor activity	translation		translation elongation factor;translation initiation factor;hydrolase;G-protein
IPI00626662	Aldh1a1 Retinal dehydrogenase 1	501	54.4148	0.0076792	1	1	2281.55	29	21	53.493	65	112.93	0	0.56	0.39	0.58	0.38	0.48	0.42	IPI00626662	Aldh1a1 Retinal dehydrogenase 1	501	54.4148	0.0076792	1	1	2450.5	35	25	51.6966	104	49.86	0	0.46	0.57	0.36	0.35	0.64	0.61	0.1	Retinal dehydrogenase 1;AL1A1;ortholog	ALDEHYDE DEHYDROGENASE (PTHR11699:SF46)	oxidoreductase activity	nucleobase, nucleoside, nucleotide and nucleic acid metabolic process;cellular amino acid metabolic process		dehydrogenase	5-Hydroxytryptamine degredation->Aldehyde Dehydrogenase;;Phenylethylamine degradation->Phenylacetaldehyde dehydrogenase;;;
IPI00122139	Acaa1b;Acaa1a 3-ketoacyl-CoA thiolase B, peroxisomal	424	43.9498	0.00851416	1	1	2280.12	29	21	64.8585	91	57.74	0	0.56	0.64	0.19	0.41	0.92	0.52	IPI00122139	Acaa1b;Acaa1a 3-ketoacyl-CoA thiolase B, peroxisomal	424	43.9498	0.00851416	1	1	1998.86	27	20	63.4434	90	603.23	0	1.28	0.47	1.25	0.6	1.46	0.3	-0.72	3-ketoacyl-CoA thiolase B, peroxisomal;THIKB;ortholog	3-KETOACYL-COA THIOLASE B (BETA- KETOTHIOLASE B) (ACETYL-COA ACYLTRANSFERASE B) (PEROXISOMAL 3-OXOACYL- COA THIOLASE B) (PTHR18919:SF15)	acetyltransferase activity	protein amino acid acetylation		acetyltransferase
IPI00309073	Mttp Isoform 1 of Microsomal triglyceride transfer protein large subunit	894	99.0186	0.00745947	1	1	2207.54	33	23	30.4251	57	5.66	0.02	-0.24	0.63	-0.35	0.2	0.02	0.88	IPI00309073	Mttp Isoform 1 of Microsomal triglyceride transfer protein large subunit	894	99.0186	0.00745947	1	1	1900.4	27	19	26.7338	32	0.49	0.487	-0.02	0.35	-0.02	0.37	-0.2	0.18	-0.22	Microsomal triglyceride transfer protein large subunit;MTP;ortholog	SUBFAMILY NOT NAMED (PTHR13024:SF0)	lipid transporter activity;transmembrane transporter activity	lipid transport;lipid metabolic process		transporter;apolipoprotein
IPI00121833	Acaa1b;Acaa1a 3-ketoacyl-CoA thiolase A, peroxisomal	424	43.9076	0.00845557	1	1	2180.33	28	21	63.6792	80	52	0	0.53	0.59	0.18	0.33	0.85	0.52	IPI00121833	Acaa1b;Acaa1a 3-ketoacyl-CoA thiolase A, peroxisomal	424	43.9076	0.00845557	1	1	1744.09	24	18	59.434	79	380.8	0	1.2	0.51	1.16	0.68	1.43	0.34	-0.67	3-ketoacyl-CoA thiolase A, peroxisomal;THIKA;ortholog	3-KETOACYL-COA THIOLASE B (BETA- KETOTHIOLASE B) (ACETYL-COA ACYLTRANSFERASE B) (PEROXISOMAL 3-OXOACYL- COA THIOLASE B) (PTHR18919:SF15)	acetyltransferase activity	protein amino acid acetylation		acetyltransferase
IPI00230212	Gstm1 Glutathione S-transferase Mu 1	218	25.935	0.00811865	1	1	2171.96	30	18	72.9358	85	30.71	0	-0.26	0.68	-0.18	0.7	-0.72	0.44	IPI00230212	Gstm1 Glutathione S-transferase Mu 1	218	25.935	0.00811865	1	1	1709.19	28	18	69.2661	91	29.27	0	-0.29	0.53	-0.4	0.63	-0.28	0.4	0.03	Glutathione S-transferase Mu 1;GSTM1;ortholog	GLUTATHIONE S-TRANSFERASE CLASS MU (PTHR11571:SF3)	transferase activity	immune system process;response to toxin		transferase
IPI00273646	LOC100042025;Gapdh Glyceraldehyde-3-phosphate dehydrogenase	333	35.7692	0.00833838	1	0	2130.7	28	18	61.2613	65	1.78	0.185	0.02	0.5	0.11	0.63	-0.03	0.41	IPI00273646	LOC100042025;Gapdh Glyceraldehyde-3-phosphate dehydrogenase	333	35.7692	0.00833838	0.999985	0	1858.66	25	18	60.3604	57	15.45	0	0.36	0.85	0.55	0.97	-0.03	0.54	-0.34	Glyceraldehyde-3-phosphate dehydrogenase;G3P;ortholog	GLYCERALDEHYDE 3-PHOSPHATE DEHYDROGENASE (PTHR10836:SF4)	oxidoreductase activity	glycolysis		dehydrogenase	Glycolysis->Glyceraldehyde 3-phosphate dehydrogenase;;Huntington disease->Glyceraldehyde-3-phosphate dehydrogenase;;;
IPI00986980	- 36 kDa protein	332	35.8513	0.00899756	1	0	1478.96	19	11	41.8675	47	0.97	0.329	0.06	0.52	0.13	0.72	0.01	0.41	IPI00986980	- 36 kDa protein	332	35.8513	0.00899756	0.999857	1	1455.43	19	13	47.5904	47	13.93	0	0.44	0.92	0.63	1.06	0.01	0.6	-0.38	Glyceraldehyde-3-phosphate dehydrogenase;E9PZH9;ortholog	GLYCERALDEHYDE 3-PHOSPHATE DEHYDROGENASE (PTHR10836:SF4)	oxidoreductase activity	glycolysis		dehydrogenase	Glycolysis->Glyceraldehyde 3-phosphate dehydrogenase;;Huntington disease->Glyceraldehyde-3-phosphate dehydrogenase;;;
IPI00988874	- 36 kDa protein	333	35.7712	0.00833838	1	0	1952.7	26	17	57.0571	60	3.19	0.078	-0.02	0.41	0	0.45	-0.04	0.39	IPI00988874	- 36 kDa protein	333	35.7712	0.00833838	1	0.999993	1696.43	24	17	60.3604	52	11.85	0.001	0.13	0.59	0.28	0.64	-0.22	0.39	-0.15	Glyceraldehyde-3-phosphate dehydrogenase;E9Q5U3;ortholog	GLYCERALDEHYDE 3-PHOSPHATE DEHYDROGENASE (PTHR10836:SF4)	oxidoreductase activity	glycolysis		dehydrogenase	Glycolysis->Glyceraldehyde 3-phosphate dehydrogenase;;Huntington disease->Glyceraldehyde-3-phosphate dehydrogenase;;;
IPI00465786	Tln1 Talin-1	2541	269.647	0.00575732	1	1	2114.27	33	21	10.1928	50	54.55	0	-0.37	0.29	-0.37	0.28	0.09	0	IPI00465786	Tln1 Talin-1	2541	269.647	0.00575732	1	1	2151.02	30	25	12.1606	56	170.56	0	-0.63	0.32	-0.63	0.31	-0.15	0	0.26	Talin-1;TLN1;ortholog	SUBFAMILY NOT NAMED (PTHR19981:SF7)	structural constituent of cytoskeleton	cellular component morphogenesis;cellular component morphogenesis;cellular component morphogenesis	actin cytoskeleton	actin family cytoskeletal protein;cell adhesion molecule	Integrin signalling pathway->Talin;;
IPI00116753	Etfa Electron transfer flavoprotein subunit alpha, mitochondrial	333	34.9695	0.00847021	1	1	2098.21	27	20	73.8739	45	10.93	0.002	0.24	0.44	0.23	0.4	0.28	0.54	IPI00116753	Etfa Electron transfer flavoprotein subunit alpha, mitochondrial	333	34.9695	0.00847021	1	1	1786.49	26	17	59.1592	56	0.52	0.471	0.02	0.99	0.02	1.23	-0.03	0.47	0.22	Electron transfer flavoprotein subunit alpha, mitochondrial;ETFA;ortholog	PUTATIVE UNCHARACTERIZED PROTEIN (PTHR10909:SF91)	oxidoreductase activity;transferase activity	respiratory electron transport chain;acyl-CoA metabolic process;nitrogen compound metabolic process;fatty acid beta-oxidation;acyl-CoA metabolic process		transferase;dehydrogenase;oxidase
IPI00135231	Idh1 Isocitrate dehydrogenase	422	47.4969	0.00650732	1	1	2094.24	30	19	49.5261	63	88.32	0	-0.34	0.24	-0.37	0.22	-0.3	0.28	IPI00135231	Idh1 Isocitrate dehydrogenase	422	47.4969	0.00650732	1	1	1681.42	24	18	45.2607	70	79.53	0	-0.47	0.37	-0.56	0.49	-0.34	0.24	0.13	Glycerol kinase;GLPK;ortholog	GLYCEROL KINASE (PTHR10196:SF9)	carbohydrate kinase activity	carbohydrate metabolic process		carbohydrate kinase;carbohydrate kinase	Ascorbate degradation->L-xylulose kinase;;
IPI00117312	Got2 Aspartate aminotransferase, mitochondrial	430	47.3632	0.00929053	1	1	2066.45	32	23	55.5814	74	32.7	0	0.31	0.4	0.13	0.25	0.52	0.45	IPI00117312	Got2 Aspartate aminotransferase, mitochondrial	430	47.3632	0.00929053	1	1	2032.93	29	18	48.6047	73	25.47	0	0.36	0.53	0.38	0.7	0.22	0.33	-0.05	Aspartate aminotransferase, mitochondrial;AATM;ortholog	SUBFAMILY NOT NAMED (PTHR11879:SF0)	transaminase activity	cellular amino acid metabolic process		transaminase	Asparagine and aspartate biosynthesis->Aspartate aminotransferase;;Tyrosine biosynthesis->Aromatic amino acid aminotransferase;;Phenylalanine biosynthesis->Aromatic amino acid aminotransferase;;;;
IPI00321617	Ephx2 Isoform 1 of Epoxide hydrolase 2	554	62.4566	0.00580811	1	1	2075.12	27	20	47.1119	68	383.3	0	0.94	0.36	0.86	0.31	1.05	0.4	IPI00321617	Ephx2 Isoform 1 of Epoxide hydrolase 2	554	62.4566	0.00580811	1	1	1390.5	20	14	37.9061	37	271.07	0	0.85	0.26	0.63	0.24	0.95	0.21	0.09	Epoxide hydrolase 2;HYES;ortholog	EPOXIDE HYDROLASE 2 (PTHR10992:SF22)	serine-type peptidase activity	immune system process;proteolysis;response to toxin		serine protease;serine protease
IPI00331628	Hsd17b4 Peroxisomal multifunctional enzyme type 2	735	79.4139	0.00870459	1	1	2045.13	29	20	27.483	59	118.84	0	0.4	0.25	0.34	0.26	0.54	0.15	IPI00331628	Hsd17b4 Peroxisomal multifunctional enzyme type 2	735	79.4139	0.00870459	1	1	3365.75	44	26	36.7347	121	465.3	0	0.78	0.33	0.71	0.39	0.93	0.22	-0.38	(3R)-hydroxyacyl-CoA dehydrogenase;DHB4;ortholog	SUBFAMILY NOT NAMED (PTHR24316:SF2)	oxidoreductase activity	visual perception;sensory perception;cellular amino acid biosynthetic process;steroid metabolic process		dehydrogenase;reductase
IPI00118986	Atp5o;LOC100047429 ATP synthase subunit O, mitochondrial	213	23.3307	0.0104331	1	1	2047.02	29	18	79.8122	76	137.34	0	0.41	0.23	0.44	0.27	0.37	0.21	IPI00118986	Atp5o;LOC100047429 ATP synthase subunit O, mitochondrial	213	23.3307	0.0104331	1	1	1404.54	22	14	66.1972	44	45.32	0	0.32	0.24	0.44	0.32	0.21	0.25	0.09	ATP synthase subunit O, mitochondrial;ATPO;ortholog	SUBFAMILY NOT NAMED (PTHR11910:SF1)
IPI00120451	Fabp1 Fatty acid-binding protein, liver	127	14.2185	0.00908545	1	1	2000.29	30	20	88.9764	98	8.95	0.004	-0.06	0.33	-0.02	0.36	-0.11	0.29	IPI00120451	Fabp1 Fatty acid-binding protein, liver	127	14.2185	0.00908545	1	1	1363.43	20	12	85.0394	66	8.54	0.005	-0.01	0.48	0.01	0.61	-0.13	0.2	-0.05	Fatty acid-binding protein, liver;FABPL;ortholog	SUBFAMILY NOT NAMED (PTHR11955:SF47)	lipid binding	lipid transport;vitamin transport;signal transduction;lipid metabolic process;signal transduction;ectoderm development		transfer/carrier protein
IPI00387289	Ces3 Carboxylesterase 3	565	61.7307	0.00616357	1	1	1981.06	27	18	35.7522	65	6.58	0.012	-0.24	0.82	-0.17	0.56	-0.35	1.14	IPI00387289	Ces3 Carboxylesterase 3	565	61.7307	0.00616357	1	1	2010.58	29	18	33.4513	83	3.36	0.069	-0.22	1.29	-0.18	1.66	-0.25	0.47	-0.02	Carboxylesterase 1D;CES1D;ortholog	LIVER CARBOXYLESTERASE (PTHR11559:SF40)	lipase activity;receptor binding	immune system process;neurological system process;signal transduction;neuromuscular synaptic transmission;cell-cell adhesion;vitamin metabolic process;lipid metabolic process;signal transduction;neuromuscular synaptic transmission;cell-cell adhesion;ectoderm development;nervous system development;response to toxin		signaling molecule;esterase;lipase
IPI00110850	Actb Actin, cytoplasmic 1	375	41.6917	0.00517334	1	0	1970.87	26	17	48.8	83	18.86	0	0.24	0.44	0.08	0.41	0.49	0.35	IPI00110850	Actb Actin, cytoplasmic 1	375	41.6917	0.00517334	1	0	1790.83	24	13	46.4	116	8.96	0.003	0.3	0.97	0.3	0.69	0.3	1.14	-0.06	Actin, cytoplasmic 1;ACTB;ortholog	SUBFAMILY NOT NAMED (PTHR11937:SF120)	structural constituent of cytoskeleton	intracellular protein transport;exocytosis;endocytosis;mitosis;cytokinesis;mitosis;cellular component morphogenesis;cellular component morphogenesis;cellular component morphogenesis	actin cytoskeleton	actin and actin related protein	Alzheimer disease-presenilin pathway->actin;;Cytoskeletal regulation by Rho GTPase->Actin;;Nicotinic acetylcholine receptor signaling pathway->Actin;;Cadherin signaling pathway->Filamentous F-actin;;Integrin signalling pathway->Actin;;Inflammation mediated by chemokine and cytokine signaling pathway->F-actin;;Huntington disease->Actin;;;;;;;;
IPI00221400	Adh1 Alcohol dehydrogenase 1	375	39.7276	0.00798682	1	1	1969.41	29	17	44.5333	144	155.09	0	-0.57	0.49	-0.64	0.5	-0.49	0.47	IPI00221400	Adh1 Alcohol dehydrogenase 1	375	39.7276	0.00798682	1	1	2074.87	30	20	53.6	205	280.73	0	-0.68	0.54	-0.65	0.74	-0.76	0.24	0.11	Alcohol dehydrogenase 1;ADH1;ortholog	ALCOHOL DEHYDROGENASE 1 (PTHR11695:SF309)	oxidoreductase activity	apoptosis;carbohydrate metabolic process		dehydrogenase;reductase
IPI00123129	Snd1 Staphylococcal nuclease domain-containing protein 1	910	102.007	0.00709326	1	1	1960.72	29	22	32.4176	42	31.67	0	0.22	0.22	0.2	0.18	0.54	0.14	IPI00123129	Snd1 Staphylococcal nuclease domain-containing protein 1	910	102.007	0.00709326	1	1	1514.02	24	16	20.6593	46	6.24	0.015	0.11	0.27	-0.02	0.14	0.43	0.2	0.11	Staphylococcal nuclease domain-containing protein 1;SND1;ortholog	SUBFAMILY NOT NAMED (PTHR12302:SF0)	transcription factor activity;transcription factor activity;transcription cofactor activity	transcription from RNA polymerase II promoter		transcription cofactor;nucleic acid binding
IPI00135651	Slc25a13 Calcium-binding mitochondrial carrier protein Aralar2	676	74.4018	0.00877783	1	0.999979	1947.08	29	24	42.7515	67	293.5	0	0.76	0.34	0.76	0.47	0.74	0.17	IPI00135651	Slc25a13 Calcium-binding mitochondrial carrier protein Aralar2	676	74.4018	0.00877783	1	0.999908	1660.52	25	20	38.9053	45	178.81	0	0.33	0.15	0.25	0.15	0.39	0.13	0.43	Calcium-binding mitochondrial carrier protein Aralar2;CMC2;ortholog	ADENINE NUCLEOTIDE TRANSLOCASE (PTHR24089:SF13)	amino acid transmembrane transporter activity;transmembrane transporter activity;calcium ion binding;calmodulin binding	cation transport;phosphate transport;lipid transport;nucleobase, nucleoside, nucleotide and nucleic acid transport;phosphate metabolic process;nucleobase, nucleoside, nucleotide and nucleic acid metabolic process;lipid metabolic process	mitochondrial inner membrane;organelle	amino acid transporter;mitochondrial carrier protein;transfer/carrier protein;calmodulin
IPI00230108	Pdia3 Protein disulfide-isomerase A3	505	56.6247	0.0058335	1	1	1919.75	30	23	53.6634	62	40	0	0.33	0.38	0.19	0.3	0.62	0.29	IPI00230108	Pdia3 Protein disulfide-isomerase A3	505	56.6247	0.0058335	1	1	2306.65	39	25	51.6832	59	11.22	0.001	0.2	0.37	0.06	0.4	0.3	0.28	0.13	Protein disulfide-isomerase A3;PDIA3;ortholog	SUBFAMILY NOT NAMED (PTHR18929:SF32)	protein disulfide isomerase activity	protein modification process		isomerase
IPI00336324	Mdh1 Malate dehydrogenase, cytoplasmic	334	36.4701	0.00616357	1	1	1879.45	29	19	52.6946	47	3.12	0.082	0.03	0.44	0.1	0.37	-0.06	0.49	IPI00336324	Mdh1 Malate dehydrogenase, cytoplasmic	334	36.4701	0.00616357	1	1	1547.88	22	13	43.4132	48	12.72	0.001	-0.22	0.49	-0.18	0.64	-0.36	0.09	0.25	Malate dehydrogenase, cytoplasmic;MDHC;ortholog	SUBFAMILY NOT NAMED (PTHR23382:SF0)	oxidoreductase activity	tricarboxylic acid cycle;carbohydrate metabolic process		dehydrogenase	Pyruvate metabolism->Lactate Dehydrogenase;;TCA cycle->Malate Dehydrogenase;;;
IPI00133456	Rgn Regucalcin	299	33.3675	0.005021	1	1	1882.31	27	18	64.8829	92	19.63	0	-0.18	0.6	0.21	0.69	-0.47	0.37	IPI00133456	Rgn Regucalcin	299	33.3675	0.005021	1	1	1619	24	15	51.505	76	43.75	0	-0.39	0.51	-0.24	0.83	-0.57	0.16	0.21	Regucalcin;RGN;ortholog	REGUCALCIN (RC)(SENESCENCE MARKER PROTEIN 30) (PTHR10907:SF11)	hydrolase activity, acting on ester bonds;calcium ion binding	cation transport;calcium-mediated signaling;carbohydrate metabolic process;calcium-mediated signaling		esterase;calcium-binding protein
IPI00310669	Dak Bifunctional ATP-dependent dihydroxyacetone kinase/FAD-AMP lyase (cyclizing)	578	59.6353	0.00646826	1	1	1880.93	26	17	40.8304	59	121.95	0	-0.56	0.36	-0.37	0.52	-0.74	0.21	IPI00310669	Dak Bifunctional ATP-dependent dihydroxyacetone kinase/FAD-AMP lyase (cyclizing)	578	59.6353	0.00646826	1	1	1588.77	23	16	31.8339	43	117.04	0	-0.49	0.27	-0.38	0.39	-0.5	0.2	-0.07	ATP-dependent dihydroxyacetone kinase;DHAK;ortholog	SUBFAMILY NOT NAMED (PTHR32101:SF0)
IPI00116603	Otc Ornithine carbamoyltransferase, mitochondrial	354	39.7216	0.0091001	1	1	1879.22	27	16	42.9379	47	32.75	0	0.47	0.45	0.49	0.42	0.44	0.51	IPI00116603	Otc Ornithine carbamoyltransferase, mitochondrial	354	39.7216	0.0091001	1	1	1846.96	27	16	40.3955	50	6.27	0.015	0.2	0.58	0.23	0.72	-0.03	0.3	0.27	Ornithine carbamoyltransferase, mitochondrial;OTC;ortholog	SUBFAMILY NOT NAMED (PTHR11405:SF22)	transferase activity;ligase activity	nitrogen compound metabolic process;pyrimidine base metabolic process;cellular amino acid biosynthetic process		transferase;ligase	Arginine biosynthesis->Ornithine carbamoyl transferase;;
IPI00877205	Got1 aspartate aminotransferase, cytoplasmic	413	46.2005	0.00675635	1	1	1799.99	26	18	43.8257	40	23.1	0	-0.54	0.64	-0.54	0.79	-0.54	0.62	IPI00877205	Got1 aspartate aminotransferase, cytoplasmic	413	46.2005	0.00675635	1	1	1321.03	21	15	40.678	45	281	0	-1.07	0.37	-1.26	0.26	-0.78	0.28	0.53
IPI00758024	Prdx6 Putative uncharacterized protein	224	24.793	0.00596045	1	0.999164	1832.76	27	18	79.0179	31	4.13	0.048	0.23	0.65	0.29	0.68	-0.02	0.61	IPI00758024	Prdx6 Putative uncharacterized protein	224	24.793	0.00596045	1	0.999543	1459.09	24	17	63.8393	40	72.99	0	-0.35	0.23	-0.08	1.08	-0.35	0.11	0.58	Peroxiredoxin 6;Q6GT24;ortholog	PEROXIREDOXIN-6 (PTHR10681:SF17)	oxidoreductase activity;peroxidase activity	immune system process;oxygen and reactive oxygen species metabolic process		peroxidase
IPI00554931	Hpd 4-hydroxyphenylpyruvate dioxygenase	393	45.0079	0.00662451	1	1	1695.42	26	18	62.8499	39	0.46	0.502	0.03	0.34	0	0.32	0.09	0.37	IPI00554931	Hpd 4-hydroxyphenylpyruvate dioxygenase	393	45.0079	0.00662451	1	1	1874.67	28	17	52.6718	62	7.17	0.009	-0.24	0.73	-0.28	0.97	-0.15	0.5	0.27	4-hydroxyphenylpyruvate dioxygenase;HPPD;ortholog	SUBFAMILY NOT NAMED (PTHR11959:SF0)	oxidoreductase activity	cellular amino acid catabolic process		oxygenase
IPI00474783	Acaca Isoform 1 of Acetyl-CoA carboxylase 1	2345	265.07	0.00594775	1	1	1794.62	29	26	12.0682	51	1169.47	0	-2.17	0.43	-2.18	0.42	-1.39	0	IPI00474783	Acaca Isoform 1 of Acetyl-CoA carboxylase 1	2345	265.07	0.00594775	1	1	2159.28	33	31	15.1386	70	1367.47	0	-1.34	0.29	-1.35	0.31	-1.28	0.18	-0.83
IPI00230351	Sdha Succinate dehydrogenase [ubiquinone] flavoprotein subunit, mitochondrial	664	72.5212	0.00702002	1	1	1787.97	24	19	32.5301	44	54.94	0	0.51	0.4	0.53	0.46	0.42	0.33	IPI00230351	Sdha Succinate dehydrogenase [ubiquinone] flavoprotein subunit, mitochondrial	664	72.5212	0.00702002	1	1	1940.04	29	19	34.488	50	10.04	0.002	0.14	0.28	0.13	0.14	0.16	0.36	0.37	Succinate dehydrogenase [ubiquinone] flavoprotein subunit, mitochondrial;DHSA;ortholog	SUCCINATE DEHYDROGENASE 2 FLAVOPROTEIN SUBUNIT (PTHR11632:SF5)	oxidoreductase activity	oxidative phosphorylation;respiratory electron transport chain;carbohydrate metabolic process		dehydrogenase;oxidase
IPI00127841	Slc25a5 ADP/ATP translocase 2	298	32.8921	0.0100669	1	1	1759.3	29	17	46.6443	75	9.35	0.003	0.3	0.66	0.29	0.77	0.34	0.25	IPI00127841	Slc25a5 ADP/ATP translocase 2	298	32.8921	0.0100669	1	1	1414.95	24	14	36.2416	86	58.43	0	0.4	0.44	0.64	0.52	0.16	0.32	-0.1	ADP/ATP translocase 2;ADT2;ortholog	SUBFAMILY NOT NAMED (PTHR24089:SF31)	amino acid transmembrane transporter activity;transmembrane transporter activity;calcium ion binding;calmodulin binding	cation transport;phosphate transport;lipid transport;nucleobase, nucleoside, nucleotide and nucleic acid transport;phosphate metabolic process;nucleobase, nucleoside, nucleotide and nucleic acid metabolic process;lipid metabolic process	mitochondrial inner membrane;organelle	amino acid transporter;mitochondrial carrier protein;transfer/carrier protein;calmodulin
IPI00121322	Etfdh Electron transfer flavoprotein-ubiquinone oxidoreductase, mitochondrial	616	68.0296	0.00726904	1	1	1751.72	27	19	32.4675	60	288.59	0	0.95	0.38	0.96	0.5	0.93	0.24	IPI00121322	Etfdh Electron transfer flavoprotein-ubiquinone oxidoreductase, mitochondrial	616	68.0296	0.00726904	1	1	1510.48	23	16	29.5455	26	73.83	0	0.8	0.4	0.63	0	0.81	0.41	0.15	Electron transfer flavoprotein-ubiquinone oxidoreductase, mitochondrial;ETFD;ortholog	ELECTRON TRANSFER FLAVOPROTEIN-UBIQUINONE OXIDOREDUCTASE (PTHR10617:SF1)	oxidoreductase activity	respiratory electron transport chain		oxidoreductase
IPI00111950	Akr1c6 Estradiol 17 beta-dehydrogenase 5	323	37.006	0.00830908	1	1	1750.24	27	20	57.2755	52	1.59	0.211	0.07	0.39	0.15	0.42	-0.01	0.36	IPI00111950	Akr1c6 Estradiol 17 beta-dehydrogenase 5	323	37.006	0.00830908	1	1	1512.98	27	19	55.1084	38	3.91	0.053	-0.01	0.57	0.02	0.84	-0.06	0.18	0.08	Estradiol 17 beta-dehydrogenase 5;DHB5;ortholog	ALDO-KETO REDUCTASE (PTHR11732:SF34)	oxidoreductase activity;transporter activity	metabolic process		reductase
IPI00115607	Hadhb Trifunctional enzyme subunit beta, mitochondrial	475	51.3354	0.00975928	1	1	1744.87	26	21	44.4211	37	72.25	0	0.62	0.4	0.63	0.26	0.61	0.48	IPI00115607	Hadhb Trifunctional enzyme subunit beta, mitochondrial	475	51.3354	0.00975928	1	1	1604.09	24	17	43.5789	58	90.89	0	0.58	0.41	0.62	0.34	0.54	0.45	0.04	3-ketoacyl-CoA thiolase;ECHB;ortholog	TRIFUNCTIONAL ENZYME BETA SUBUNIT, MITOCHONDRIAL PRECURSOR (TP-BETA) [INCLUDES: 3-KETOACYL-COA THIOLASE, ACETYL-COA ACYLTRANSFERASE, BETA-KETOTHIOLASE] (PTHR18919:SF5)	acetyltransferase activity	protein amino acid acetylation		acetyltransferase
IPI00119203	Acadvl Very long-chain specific acyl-CoA dehydrogenase, mitochondrial	656	70.8127	0.00898291	1	1	1734.78	21	16	33.2317	45	26.51	0	0.28	0.35	0.13	0.28	0.52	0.26	IPI00119203	Acadvl Very long-chain specific acyl-CoA dehydrogenase, mitochondrial	656	70.8127	0.00898291	1	1	2060.22	29	20	40.8537	34	22.03	0	0.22	0.25	-0.18	0.07	0.31	0.17	0.06	Very long-chain specific acyl-CoA dehydrogenase, mitochondrial;ACADV;ortholog	SUBFAMILY NOT NAMED (PTHR10909:SF121)	oxidoreductase activity;transferase activity	respiratory electron transport chain;acyl-CoA metabolic process;nitrogen compound metabolic process;fatty acid beta-oxidation;acyl-CoA metabolic process		transferase;dehydrogenase;oxidase
IPI00129178	Oat Ornithine aminotransferase, mitochondrial	439	48.3059	0.00618896	1	1	1723.17	25	18	49.4305	41	41.42	0	0.47	0.43	0.86	0.2	0.09	0.17	IPI00129178	Oat Ornithine aminotransferase, mitochondrial	439	48.3059	0.00618896	1	1	1332.88	21	17	45.5581	43	11.26	0.001	0.21	0.47	0	0.31	0.67	0.23	0.26	Ornithine aminotransferase, mitochondrial;OAT;ortholog	SUBFAMILY NOT NAMED (PTHR11986:SF40)	transaminase activity	visual perception;sensory perception;vitamin biosynthetic process;cellular amino acid biosynthetic process		transaminase
IPI00461964	Aldh6a1 Methylmalonate-semialdehyde dehydrogenase [acylating], mitochondrial	535	57.8605	0.00804541	1	1	1661.65	24	17	36.2617	35	83.91	0	0.59	0.32	0.71	0.34	0.39	0.18	IPI00461964	Aldh6a1 Methylmalonate-semialdehyde dehydrogenase [acylating], mitochondrial	535	57.8605	0.00804541	1	1	1427.74	20	14	34.2056	34	11.03	0.002	0.34	0.49	0.38	0.63	0.31	0.39	0.25	Methylmalonate-semialdehyde dehydrogenase [acylating], mitochondrial;MMSA;ortholog	METHYLMALONATE-SEMIALDEHYDE DEHYDROGENASE (PTHR11699:SF27)	oxidoreductase activity	pyrimidine base metabolic process;cellular amino acid metabolic process		dehydrogenase	Pyrimidine Metabolism->Methylmalonate Semialdehyde Dehydrogenase;;
IPI00134961	Acadm Medium-chain specific acyl-CoA dehydrogenase, mitochondrial	421	46.4336	0.00839697	1	1	1709.43	25	21	56.7696	33	39.51	0	0.38	0.33	0.24	0.43	0.41	0.22	IPI00134961	Acadm Medium-chain specific acyl-CoA dehydrogenase, mitochondrial	421	46.4336	0.00839697	1	1	859.06	14	11	28.7411	21	37.31	0	0.44	0.3	0.38	0.41	0.61	0.21	-0.06	Medium-chain specific acyl-CoA dehydrogenase, mitochondrial;ACADM;ortholog	ACYL-COA OXIDASE (PTHR10909:SF11)	oxidoreductase activity;transferase activity	respiratory electron transport chain;acyl-CoA metabolic process;nitrogen compound metabolic process;fatty acid beta-oxidation;acyl-CoA metabolic process		transferase;dehydrogenase;oxidase
IPI00119138	Uqcrc2 Cytochrome b-c1 complex subunit 2, mitochondrial	453	48.187	0.00961279	1	1	1708.1	25	16	37.5276	38	64.58	0	0.61	0.39	0.55	0.35	0.64	0.43	IPI00119138	Uqcrc2 Cytochrome b-c1 complex subunit 2, mitochondrial	453	48.187	0.00961279	1	1	1522	23	14	35.5408	36	55.07	0	0.42	0.31	0.5	0.33	0.22	0.18	0.19	Cytochrome b-c1 complex subunit 2, mitochondrial;QCR2;ortholog	UBIQUINOL-CYTOCHROME C REDUCTASE COMPLEX CORE PROTEIN 2 (PTHR11851:SF59)	oxidoreductase activity;metallopeptidase activity;hydrolase activity, acting on ester bonds	respiratory electron transport chain;proteolysis		metalloprotease;reductase;esterase;metalloprotease
IPI00121440	Etfb Electron transfer flavoprotein subunit beta	255	27.588	0.00822119	1	1	1671.05	22	13	51.3725	37	10.2	0.002	0.18	0.28	0.15	0.32	0.28	0.16	IPI00121440	Etfb Electron transfer flavoprotein subunit beta	255	27.588	0.00822119	1	1	1961.07	28	16	58.0392	51	2.17	0.146	0.04	0.36	0.1	0.55	-0.02	0.09	0.14	Electron transfer flavoprotein subunit beta;ETFB;ortholog	SUBFAMILY NOT NAMED (PTHR21294:SF0)	oxidoreductase activity	respiratory electron transport chain		hydroxylase
IPI00123276	Mosc2 MOSC domain-containing protein 2, mitochondrial	338	38.1516	0.00873389	1	1	1672.11	23	16	37.2781	35	65.9	0	0.77	0.49	1.04	0.66	0.57	0.17	IPI00123276	Mosc2 MOSC domain-containing protein 2, mitochondrial	338	38.1516	0.00873389	1	1	652.67	10	7	21.5976	12	24	0	0.61	0.38	0.77	0.34	0.28	0.17	0.16	MOSC domain-containing protein 2, mitochondrial;MOSC2;ortholog	SUBFAMILY NOT NAMED (PTHR14237:SF3)		immune system process;response to stress
IPI00653931	Fah fumarylacetoacetase	419	46.128	0.00675635	1	1	1671.44	23	17	56.3246	38	11.5	0.001	0.26	0.5	0.06	0.33	0.33	0.56	IPI00653931	Fah fumarylacetoacetase	419	46.128	0.00675635	1	1	1209.42	19	14	49.642	42	5.89	0.018	0.06	0.46	0.11	0.83	0.01	0.28	0.2
IPI00137409	Tkt Transketolase	623	67.5696	0.0072251	1	1	1633.83	25	17	31.9422	46	64.27	0	-0.53	0.38	-0.48	0.4	-0.57	0.38	IPI00137409	Tkt Transketolase	623	67.5696	0.0072251	1	1	1751.77	29	20	34.8315	48	31.78	0	-0.5	0.52	-0.86	0.42	-0.39	0.47	-0.03	Transketolase;TKT;ortholog	TRANSKETOLASE (PTHR11624:SF2)	oxidoreductase activity;transketolase activity;lyase activity	vitamin biosynthetic process;pentose-phosphate shunt;cellular amino acid catabolic process;lipid metabolic process		transketolase;dehydrogenase;lyase
IPI00121788	Prdx1 Peroxiredoxin-1	199	22.1443	0.00822119	1	1	1643.65	28	18	67.8392	93	30.53	0	-0.25	0.41	-0.14	0.5	-0.43	0.25	IPI00121788	Prdx1 Peroxiredoxin-1	199	22.1443	0.00822119	1	1	1480.28	26	17	67.8392	95	25.56	0	-0.18	0.5	0.08	0.88	-0.36	0.16	-0.07	Peroxiredoxin-1;PRDX1;ortholog	PEROXIREDOXIN-1 (PTHR10681:SF44)	oxidoreductase activity;peroxidase activity	immune system process;oxygen and reactive oxygen species metabolic process		peroxidase
IPI00118899	Actn4 Alpha-actinin-4	912	104.893	0.00513525	1	1	1634.39	26	19	26.2061	29	0.91	0.346	0.1	0.51	0.09	0.56	0.19	0.22	IPI00118899	Actn4 Alpha-actinin-4	912	104.893	0.00513525	1	1	1798.91	26	18	23.2456	49	5.77	0.019	-0.12	0.28	-0.13	0.32	-0.09	0.08	0.22	Alpha-actinin-4;ACTN4;ortholog	SUBFAMILY NOT NAMED (PTHR11915:SF47)	structural constituent of cytoskeleton;calcium ion binding;actin binding	muscle contraction;neurological system process;cell cycle;nitric oxide mediated signal transduction;neuromuscular synaptic transmission;cell adhesion;cell motion;cell cycle;nitric oxide mediated signal transduction;neuromuscular synaptic transmission;cell adhesion;cellular component morphogenesis;cellular component morphogenesis;ectoderm development;mesoderm development;cellular component morphog…	actin cytoskeleton	structural protein;non-motor actin binding protein;calcium-binding protein	Integrin signalling pathway->alpha actinin;;
IPI00271951	Pdia4 protein disulfide-isomerase A4	641	72.3066	0.00494482	1	1	1617.56	24	17	29.9532	34	0.76	0.388	-0.04	0.4	-0.29	0.28	0.42	0.12	IPI00271951	Pdia4 protein disulfide-isomerase A4	641	72.3066	0.00494482	1	1	1757.25	29	19	28.3931	47	0.47	0.497	-0.02	0.36	-0.3	0.12	0.36	0.11	-0.02	Protein disulfide-isomerase A4;PDIA4;ortholog	SUBFAMILY NOT NAMED (PTHR18929:SF32)	protein disulfide isomerase activity	protein modification process		isomerase
IPI00929850	Pgm2;Pgm1 phosphoglucomutase-1	562	61.3616	0.00612549	1	0.999987	1611.06	25	19	40.2135	35	1.75	0.192	-0.17	1.19	-0.11	1.95	-0.22	0.21	IPI00929850	Pgm2;Pgm1 phosphoglucomutase-1	562	61.3616	0.00612549	1	0.999999	1790.45	31	22	48.7544	32	3.32	0.075	-0.09	0.25	NA	0	-0.09	0.25	-0.08
IPI00170363	Acsl5 Long-chain-fatty-acid--CoA ligase 5	683	76.1395	0.0067417	1	1	1599.4	26	17	30.4539	69	2.4	0.125	-0.01	0.63	-0.06	0.59	0.2	0.73	IPI00170363	Acsl5 Long-chain-fatty-acid--CoA ligase 5	683	76.1395	0.0067417	1	1	1926.94	30	21	41.5813	74	0.49	0.488	-0.03	0.51	-0.08	0.41	0.05	0.62	0.02	Long-chain-fatty-acid--CoA ligase 5;ACSL5;ortholog	PUTATIVE UNCHARACTERIZED PROTEIN (PTHR24096:SF46)	ligase activity;transporter activity	immune system process;lipid transport;fatty acid metabolic process		ligase
IPI00553576	Abcd3 ATP-binding cassette sub-family D member 3	659	75.4083	0.00953955	1	1	1599.37	24	17	30.1973	54	21.92	0	0.35	0.49	0.21	0.39	0.71	0.41	IPI00553576	Abcd3 ATP-binding cassette sub-family D member 3	659	75.4083	0.00953955	1	1	1573.28	23	17	35.6601	57	104.35	0	0.4	0.26	0.3	0.19	0.5	0.32	-0.05	Histone H3.1;H31;ortholog	HISTONE H3 (PTHR11426:SF7)	DNA binding	nucleobase, nucleoside, nucleotide and nucleic acid metabolic process;establishment or maintenance of chromatin architecture;establishment or maintenance of chromatin architecture		histone	DNA replication->Histones;;
IPI00761390	Slc27a2 very long-chain acyl-CoA synthetase	620	70.3595	0.0090415	1	1	1585.81	23	18	33.5484	48	137.6	0	0.53	0.3	0.43	0.26	0.78	0.21	IPI00761390	Slc27a2 very long-chain acyl-CoA synthetase	620	70.3595	0.0090415	1	1	1679.79	22	16	30.1613	45	17.28	0	0.34	0.5	0.2	0.32	0.53	0.54	0.19
IPI00123181	Myh9 Myosin-9	1960	226.214	0.00542725	1	1	1559.45	23	17	11.3776	33	27.47	0	-0.4	0.4	-0.45	0.12	0.22	0.25	IPI00123181	Myh9 Myosin-9	1960	226.214	0.00542725	1	1	3371.15	52	37	21.2755	82	24.15	0	-0.51	0.85	-0.59	0.2	0.04	1.43	0.11	Myosin-9;MYH9;ortholog	MYOSIN HEAVY CHAIN, NONMUSCLE OR SMOOTH MUSCLE (PTHR13140:SF23)	motor activity;structural constituent of cytoskeleton;protein binding;small GTPase regulator activity	muscle contraction;sensory perception of sound;sensory perception;intracellular protein transport;vesicle-mediated transport;mitosis;intracellular signaling cascade;cytokinesis;cell motion;mitosis;intracellular signaling cascade;cellular component morphogenesis;cellular component morphogenesis;mesoderm development;cellular component morphogenesis;muscle organ development	actin cytoskeleton;cell junction	G-protein modulator;actin binding motor protein;cell junction protein	Inflammation mediated by chemokine and cytokine signaling pathway->Myosin;;Nicotinic acetylcholine receptor signaling pathway->Myosin;;Cytoskeletal regulation by Rho GTPase->Myosin light chain;;;;
IPI00154054	Acat1 Acetyl-CoA acetyltransferase, mitochondrial	424	44.7693	0.008646	1	1	1553.26	20	15	37.7358	33	21.44	0	0.36	0.38	0.19	0.36	0.54	0.3	IPI00154054	Acat1 Acetyl-CoA acetyltransferase, mitochondrial	424	44.7693	0.008646	1	1	1386.75	16	11	34.1981	43	37.99	0	0.58	0.54	0.66	0.65	0.36	0.38	-0.22	Acetyl-CoA acetyltransferase, mitochondrial;THIL;ortholog	ACETYL-COA ACETYLTRANSFERASE, MITOCHONDRIAL (ACETOACETYL-COA THIOLASE) (PTHR18919:SF7)	acetyltransferase activity	protein amino acid acetylation		acetyltransferase
IPI00317590	Rps18;Gm11361 40S ribosomal protein S18	152	17.6899	0.0114731	1	0.999096	1539.02	23	15	57.8947	39	64.45	0	0.3	0.19	0.19	0.13	0.5	0.12	IPI00317590	Rps18;Gm11361 40S ribosomal protein S18	152	17.6899	0.0114731	1	0.997522	1212.73	20	12	50	39	1.34	0.253	0.09	0.56	0.06	0.16	0.18	0.83	0.21	40S ribosomal protein S18;RS18;ortholog	40S RIBOSOMAL PROTEIN S18 (PTHR10871:SF2)	structural constituent of ribosome;nucleic acid binding	translation		ribosomal protein
IPI00221890	Car3 Carbonic anhydrase 3	260	29.3296	0.00699072	1	1	1527.74	22	17	72.6923	59	67.91	0	0.67	0.55	0.8	0.32	-0.08	0.47	IPI00221890	Car3 Carbonic anhydrase 3	260	29.3296	0.00699072	1	1	1273.68	21	15	56.1538	48	81.26	0	0.49	0.31	0.66	0.42	0.36	0.29	0.18	Carbonic anhydrase 3;CAH3;ortholog	CARBONIC ANHYDRASE III (CARBONATE DEHYDRATASE III) (PTHR18952:SF29)	hydro-lyase activity	metabolic process		dehydratase
IPI00129517	Prdx5 Isoform Mitochondrial of Peroxiredoxin-5, mitochondrial	210	21.8655	0.0091001	1	0.99668	1386.08	20	13	47.1429	50	0.11	0.739	0.01	0.32	-0.04	0.25	0.19	0.35	IPI00129517	Prdx5 Isoform Mitochondrial of Peroxiredoxin-5, mitochondrial	210	21.8655	0.0091001	1	0.996324	1145.09	16	11	46.1905	50	20.84	0	-0.31	0.4	-0.33	0.4	0.06	0.09	0.32
IPI00319994	Ldha L-lactate dehydrogenase A chain	332	36.4572	0.0076499	1	0.999983	1508.59	22	16	57.5301	44	39.39	0	0.38	0.34	0.4	0.42	0.34	0.23	IPI00319994	Ldha L-lactate dehydrogenase A chain	332	36.4572	0.0076499	1	0.999491	1042.27	15	11	34.0361	66	33.01	0	0.35	0.48	0.37	0.59	0.3	0.37	0.03	L-lactate dehydrogenase A chain;LDHA;ortholog	L-LACTATE DEHYDROGENASE (PTHR11540:SF3)	oxidoreductase activity	tricarboxylic acid cycle;glycolysis		dehydrogenase
IPI00621548	Por NADPH--cytochrome P450 reductase	678	76.9773	0.00523682	1	1	1506.89	24	17	28.7611	26	1.31	0.259	-0.23	0.93	-0.25	0.98	0.19	0.11	IPI00621548	Por NADPH--cytochrome P450 reductase	678	76.9773	0.00523682	1	0.999986	1248.42	20	14	20.354	44	16.16	0	-0.26	0.38	-0.65	0.17	0.02	0.25	0.03	NADPH--cytochrome P450 reductase;NCPR;ortholog	NADPH CYTOCHROME P450 REDUCTASE (PTHR19384:SF17)	oxidoreductase activity;calcium ion binding;calmodulin binding	respiratory electron transport chain;nitric oxide mediated signal transduction;sulfur metabolic process;nitric oxide biosynthetic process;cellular amino acid biosynthetic process;nitric oxide mediated signal transduction		reductase;calmodulin	Vitamin D metabolism and pathway->cytochrome P450 reductase;;
IPI00467833	Tpi1 triosephosphate isomerase	299	32.1533	0.00546533	1	0.99996	1489.63	21	13	53.5117	30	6.7	0.013	-0.12	0.25	-0.1	0.29	-0.21	0.1	IPI00467833	Tpi1 triosephosphate isomerase	299	32.1533	0.00546533	1	0.999915	1260.64	18	11	40.1338	34	17.72	0	-0.29	0.31	NA	0	-0.29	0.31	0.17
IPI00129577	Aifm1 Apoptosis-inducing factor 1, mitochondrial	612	66.7058	0.0095542	1	0.999999	1479.27	21	17	31.5359	49	382.4	0	0.68	0.23	0.69	0.21	0.66	0.24	IPI00129577	Aifm1 Apoptosis-inducing factor 1, mitochondrial	612	66.7058	0.0095542	1	0.999999	1419.07	20	15	30.3922	25	60.57	0	0.3	0.18	0.19	0.25	0.36	0.13	0.38	Apoptosis-inducing factor 1, mitochondrial;AIFM1;ortholog	APOPTOSIS INDUCING FACTOR (PTHR22912:SF32)	oxidoreductase activity	immune system process;respiratory electron transport chain;apoptosis;ferredoxin metabolic process;oxygen and reactive oxygen species metabolic process;nitrogen compound metabolic process		dehydrogenase;oxidase;reductase	Apoptosis signaling pathway->Apoptosis inducing factor;;
IPI00130985	Rdh7 Retinol dehydrogenase 7	316	35.6193	0.00804541	1	1	1471.66	21	13	46.2025	41	23.05	0	0.39	0.41	0.34	0.24	0.53	0.67	IPI00130985	Rdh7 Retinol dehydrogenase 7	316	35.6193	0.00804541	1	0.999999	1307.22	22	14	46.519	37	14.45	0	0.38	0.57	0.42	0.62	0.22	0.5	0.01	Retinol dehydrogenase 7;RDH7;ortholog	SUBFAMILY NOT NAMED (PTHR24316:SF39)	oxidoreductase activity	visual perception;sensory perception;cellular amino acid biosynthetic process;steroid metabolic process		dehydrogenase;reductase
IPI00761408	Lonp1 Lon protease homolog, mitochondrial	949	105.758	0.00612549	1	1	1445.95	17	11	16.4384	19	13.49	0.002	-0.2	0.17	-0.2	0.17	NA	0	IPI00761408	Lonp1 Lon protease homolog, mitochondrial	949	105.758	0.00612549	1	1	1176.88	17	13	15.3846	21	3.55	0.07	-0.23	0.47	-0.29	0.53	-0.06	0.27	0.03	Lon protease homolog, mitochondrial;LONM;ortholog	LON PROTEASE HOMOLOG, MITOCHONDRIAL (PTHR10046:SF23)	serine-type peptidase activity	proteolysis		serine protease;serine protease
IPI00928176	Aldh4a1 delta-1-pyrroline-5-carboxylate dehydrogenase, mitochondrial precursor	562	61.7835	0.00822119	1	0.999999	1436.69	20	14	30.0712	38	28.9	0	0.31	0.32	0.48	0.37	0.15	0.25	IPI00928176	Aldh4a1 delta-1-pyrroline-5-carboxylate dehydrogenase, mitochondrial precursor	562	61.7835	0.00822119	1	0.999999	1138.24	18	12	25.089	27	7.18	0.011	0.12	0.23	-0.62	0	0.13	0.16	0.19
IPI00555069	Pgk1 Phosphoglycerate kinase 1	417	44.504	0.00788428	1	1	1433.23	20	14	41.247	30	14.11	0.001	-0.32	0.43	-0.44	0.3	-0.2	0.51	IPI00555069	Pgk1 Phosphoglycerate kinase 1	417	44.504	0.00788428	1	1	1306.12	20	13	40.5276	33	5.42	0.024	-0.22	0.66	-0.24	0.97	-0.19	0.43	-0.1	Phosphoglycerate kinase 1;PGK1;ortholog	PHOSPHOGLYCERATE KINASE 1 (PTHR11406:SF2)	carbohydrate kinase activity	glycolysis		carbohydrate kinase;carbohydrate kinase	Glycolysis->Phosphoglycerate kinase;;
IPI00124945	Krt31 Keratin, type I cuticular Ha1	416	47.0687	0.00471631	1	0	99.46	2	1	1.68269	7	556.36	0.002	0.85	0.05	NA	0	0.85	0.05	IPI00124945	Krt31 Keratin, type I cuticular Ha1	416	47.0687	0.00471631	0.96773	0.338699	172.33	3	2	3.84615	18	4.61	0.053	1.01	1.55	1.85	1.99	0.73	1.34	-0.16	Keratin, type I cuticular Ha1;K1H1;ortholog	KERATIN, TYPE I CYTOSKELETAL (PTHR23239:SF14)	structural constituent of cytoskeleton	cellular component morphogenesis;cellular component morphogenesis;ectoderm development;cellular component morphogenesis	intermediate filament cytoskeleton	structural protein;intermediate filament
IPI00311493	Krt18 Keratin, type I cytoskeletal 18	423	47.4912	0.00508447	1	1	1430.29	23	18	46.8085	36	197.44	0	0.93	0.32	1.37	0.45	0.91	0.3	IPI00311493	Krt18 Keratin, type I cytoskeletal 18	423	47.4912	0.00508447	1	1	1779.76	25	20	54.8463	72	30.79	0	0.73	0.99	1.46	0.77	0.53	0.96	0.2	Keratin, type I cytoskeletal 18;K1C18;ortholog	ALPHA-INTERNEXIN (ALPHA-INX)(66 KDA NEUROFILAMENT PROTEIN)(NEUROFILAMENT-66)(NF- (PTHR23239:SF35)	structural constituent of cytoskeleton	cellular component morphogenesis;cellular component morphogenesis;ectoderm development;cellular component morphogenesis	intermediate filament cytoskeleton	structural protein;intermediate filament
IPI00468696	Krt42 Keratin, type I cytoskeletal 42	452	50.0839	0.00494482	1	0	99.46	2	1	1.54867	7	556.36	0.002	0.85	0.05	NA	0	0.85	0.05	IPI00468696	Krt42 Keratin, type I cytoskeletal 42	452	50.0839	0.00494482	0.999986	0.999853	523.21	9	8	15.2655	26	5.24	0.033	1.04	3.63	1.85	1.99	0.77	4.12	-0.19	Keratin, type I cytoskeletal 42;K1C42;ortholog	SUBFAMILY NOT NAMED (PTHR23239:SF58)	structural constituent of cytoskeleton	cellular component morphogenesis;cellular component morphogenesis;ectoderm development;cellular component morphogenesis	intermediate filament cytoskeleton	structural protein;intermediate filament
IPI00831055	- Beta-globin	147	15.6931	0.00763525	1	0.996731	1395.37	18	12	77.551	111	19.12	0	-0.32	0.81	-0.24	0.75	-0.51	0.92	IPI00831055	- Beta-globin	147	15.6931	0.00763525	1	0.996899	1358.52	17	11	83.6735	123	59.14	0	-0.45	0.79	-0.26	0.93	-1.14	0.26	0.13
IPI00555113	Rpl18 60S ribosomal protein L18	188	21.6132	0.0122788	1	1	1391.7	19	13	45.2128	40	124.31	0	0.39	0.18	0.3	0.16	0.48	0.18	IPI00555113	Rpl18 60S ribosomal protein L18	188	21.6132	0.0122788	1	1	1097.73	14	8	38.8298	30	53.3	0	0.2	0.12	0.13	0.11	0.28	0.09	0.19	60S ribosomal protein L18;RL18;ortholog	60S RIBOSOMAL PROTEIN L18 (PTHR10934:SF0)	structural constituent of ribosome;nucleic acid binding	translation		ribosomal protein
IPI00308882	Ndufs1 NADH-ubiquinone oxidoreductase 75 kDa subunit, mitochondrial	727	79.6795	0.00540186	1	0.999997	1384.46	20	13	22.4209	21	37.79	0	0.31	0.18	0.31	0.18	NA	0	IPI00308882	Ndufs1 NADH-ubiquinone oxidoreductase 75 kDa subunit, mitochondrial	727	79.6795	0.00540186	1	1	1623.21	24	16	27.923	41	104.61	0	0.27	0.14	0.29	0.1	0.24	0.17	0.04	NADH-ubiquinone oxidoreductase 75 kDa subunit, mitochondrial;NDUS1;ortholog	NADH-UBIQUINONE OXIDOREDUCTASE (PTHR11615:SF10)	oxidoreductase activity	respiratory electron transport chain		dehydrogenase;reductase
IPI00753038	Sord Sorbitol dehydrogenase	357	38.2067	0.00659521	1	1	1362.71	22	15	48.4594	56	10.02	0.002	0.18	0.42	0.04	0.22	0.28	0.51	IPI00753038	Sord Sorbitol dehydrogenase	357	38.2067	0.00659521	1	1	1572.08	23	16	47.0588	39	2.69	0.107	0	0.48	0.03	0.66	-0.11	0.31	0.18	Sorbitol dehydrogenase;DHSO;ortholog	SORBITOL DEHYDROGENASE (PTHR11695:SF38)	oxidoreductase activity	apoptosis;carbohydrate metabolic process		dehydrogenase;reductase
IPI00626132	Hsd17b10 Hydroxysteroid (17-beta) dehydrogenase 10	271	28.3382	0.00918799	1	0.999843	1352.64	15	14	65.6827	25	121.93	0	0.8	0.35	0.76	0.34	1.06	0.25	IPI00626132	Hsd17b10 Hydroxysteroid (17-beta) dehydrogenase 10	271	28.3382	0.00918799	1	0.994347	725.51	9	8	42.0664	12	237.79	0	0.68	0.14	NA	0	0.68	0.14	0.12	3-hydroxyacyl-CoA dehydrogenase type-2;A2AFQ2;ortholog	SUBFAMILY NOT NAMED (PTHR24316:SF0)	oxidoreductase activity	visual perception;sensory perception;cellular amino acid biosynthetic process;steroid metabolic process		dehydrogenase;reductase
IPI00126120	Gstz1 Maleylacetoacetate isomerase	216	24.2418	0.00795752	1	1	1341.8	18	11	79.1667	25	4.52	0.043	0.15	0.35	0.17	0.34	-0.23	0.06	IPI00126120	Gstz1 Maleylacetoacetate isomerase	216	24.2418	0.00795752	1	1	502.03	8	4	25	15	8.41	0.012	-0.06	0.06	NA	0	-0.06	0.06	0.21	Maleylacetoacetate isomerase;MAAI;ortholog	GANGLIOSIDE-INDUCED DIFFERENTIATION-ASSOCIATED PROTEIN 1, 2 GDAP (PTHR11260:SF9)	oxidoreductase activity;transferase activity;racemase and epimerase activity;structural constituent of cytoskeleton;translation factor activity, nucleic acid binding;receptor binding;translation elongation factor activity	immune system process;intracellular signaling cascade;oxygen and reactive oxygen species metabolic process;translation;intracellular signaling cascade;response to toxin	cytoskeleton	transferase;signaling molecule;reductase;translation elongation factor;epimerase/racemase;cytoskeletal protein
IPI00129928	Fh1 Isoform Mitochondrial of Fumarate hydratase, mitochondrial	507	54.3181	0.00940771	1	0.999996	1339.77	20	14	33.3333	26	88.54	0	0.38	0.18	0.31	0.22	0.42	0.13	IPI00129928	Fh1 Isoform Mitochondrial of Fumarate hydratase, mitochondrial	507	54.3041	0.00940771	1	1	521.55	8	7	18.7377	9	5.97	0.031	0.06	0.08	0.03	0.06	0.15	0.03	0.32
IPI00123379	Hdlbp Vigilin	1268	141.637	0.00643018	1	1	1331.04	20	16	15.694	37	1.7	0.197	-0.01	0.3	-0.04	0.21	0.12	0.34	IPI00123379	Hdlbp Vigilin	1268	141.637	0.00643018	1	1	1678.65	24	18	17.1924	43	20.02	0	-0.19	0.28	-0.27	0.17	0.06	0.2	0.51	Vigilin;VIGLN;ortholog	VIGILIN (HIGH DENSITY LIPOPROTEIN-BINDING PROTEIN)(HDL-BINDING PROTEIN) (PTHR10627:SF9)	lipid transporter activity;RNA binding	lipid transport;mitosis;lipid metabolic process;mitosis;chromosome segregation;endoderm development;embryonic development		apolipoprotein;RNA binding protein
IPI00554989	Ppia Peptidyl-prolyl cis-trans isomerase	167	18.284	0.00797217	1	1	1325.93	19	12	80.8383	33	60.99	0	-0.34	0.2	-0.42	0.16	-0.29	0.19	IPI00554989	Ppia Peptidyl-prolyl cis-trans isomerase	167	18.284	0.00797217	1	0.999999	969.78	14	8	56.8862	24	29.26	0	-0.53	0.4	-0.61	0.5	-0.41	0.16	0.34	Peptidyl-prolyl cis-trans isomerase A;PPIA;ortholog	PEPTIDYL-PROLYL CIS-TRANS ISOMERASE A (PTHR11071:SF74)	isomerase activity	immune system process;intracellular protein transport;nuclear transport;protein folding		isomerase
IPI00321718	Phb2 Prohibitin-2	299	33.2579	0.0102134	1	1	1321.67	19	12	47.4916	23	93.31	0	0.54	0.22	0.58	0.27	0.43	0.13	IPI00321718	Phb2 Prohibitin-2	299	33.2579	0.0102134	1	1	1259.56	18	10	37.7926	28	66.57	0	0.38	0.19	0.4	0.26	0.29	0.13	0.23	Prohibitin-2;PHB2;ortholog	SUBFAMILY NOT NAMED (PTHR23222:SF0)		cell cycle;DNA replication;cell cycle
IPI00653921	Rdx radixin isoform a	583	68.4823	0.00585889	1	0.99999	1314.63	22	14	28.4734	31	3.65	0.063	0.19	0.45	0.19	0.49	0.19	0.02	IPI00653921	Rdx radixin isoform a	583	68.4823	0.00585889	1	1	1539.11	27	18	34.4768	48	0.15	0.701	-0.01	0.41	-0.14	0.58	0.08	0.12	1.3
IPI00110827	Acta1 Actin, alpha skeletal muscle	377	42.0058	0.00510986	1	0	1313.71	18	11	26.7905	59	11.09	0.001	0.18	0.42	0.02	0.31	0.41	0.37	IPI00110827	Acta1 Actin, alpha skeletal muscle	377	42.0058	0.00510986	0.999996	0	1182.15	17	9	25.9947	80	6.69	0.011	0.26	0.91	0.23	0.51	0.34	1.1	0.98	Actin, alpha skeletal muscle;ACTS;ortholog	SUBFAMILY NOT NAMED (PTHR11937:SF108)	structural constituent of cytoskeleton	intracellular protein transport;exocytosis;endocytosis;mitosis;cytokinesis;mitosis;cellular component morphogenesis;cellular component morphogenesis;cellular component morphogenesis	actin cytoskeleton	actin and actin related protein	Alzheimer disease-presenilin pathway->actin;;Wnt signaling pathway->NFAT Target Genes;;Cytoskeletal regulation by Rho GTPase->Actin;;Nicotinic acetylcholine receptor signaling pathway->Actin;;Cadherin signaling pathway->Filamentous F-actin;;Inflammation mediated by chemokine and cytokine signaling pathway->F-actin;;Huntington disease->Actin;;;;;;;;
IPI00469380	Aox3 Aldehyde oxidase 1	1336	147.15	0.00627783	1	1	1306.04	19	18	16.1677	30	301.24	0	1.14	0.35	1.13	0.29	1.24	0.45	IPI00469380	Aox3 Aldehyde oxidase 1	1336	147.15	0.00627783	1	1	2272.37	33	23	20.2844	58	135.63	0	0.91	0.55	0.57	0.34	1.49	0.29	0.98
IPI00128399	AU018778 liver carboxylesterase B-1	561	61.5552	0.00602393	1	1	1296.1	19	15	33.1551	35	6.15	0.016	0.16	0.41	0.37	0.28	0	0.39	IPI00128399	AU018778 liver carboxylesterase B-1	561	61.5552	0.00602393	1	1	927.51	14	11	24.5989	23	12.92	0.001	0.19	0.25	0.11	0.13	0.21	0.28	-0.03	Expressed sequence AU018778;Q91WU0;ortholog	LIVER CARBOXYLESTERASE (PTHR11559:SF40)	lipase activity;receptor binding	immune system process;neurological system process;signal transduction;neuromuscular synaptic transmission;cell-cell adhesion;vitamin metabolic process;lipid metabolic process;signal transduction;neuromuscular synaptic transmission;cell-cell adhesion;ectoderm development;nervous system development;response to toxin		signaling molecule;esterase;lipase
IPI00331241	Gsta3 Glutathione S-transferase A3	221	25.3263	0.00914404	1	1	1295.08	22	15	48.4163	54	3.5	0.068	0.11	0.48	0.22	0.41	-0.15	0.42	IPI00331241	Gsta3 Glutathione S-transferase A3	221	25.3263	0.00914404	1	1	376.47	7	5	25.3394	24	7.09	0.017	-0.19	0.29	-0.41	0.26	-0.18	0.3	0.3	Glutathione S-transferase A3;GSTA3;ortholog	GLUTATHIONE S-TRANSFERASE CLASS ALPHA (PTHR11571:SF4)	transferase activity	immune system process;response to toxin		transferase
IPI00323624	C3 Isoform Long of Complement C3 (Fragment)	1663	186.347	0.00637939	1	0.99974	1294.94	21	14	9.8617	30	121.52	0	-0.68	0.3	-0.7	0.13	-0.45	0.51	IPI00323624	C3 Isoform Long of Complement C3 (Fragment)	1663	186.347	0.00637939	1	0.999998	2125.85	34	24	16.1756	92	289.33	0	-0.79	0.4	-0.93	0.29	-0.27	0.18	0.11	C3a anaphylatoxin;CO3;ortholog	COMPLEMENT C3 (PTHR11412:SF14)	cytokine activity;serine-type endopeptidase inhibitor activity	complement activation;signal transduction;cell-cell signaling;proteolysis;signal transduction;cell-cell signaling;response to stimulus		cytokine;serine protease inhibitor;complement component
IPI00119114	Acadl Long-chain specific acyl-CoA dehydrogenase, mitochondrial	430	47.8595	0.00832373	1	0.999997	1293.02	19	13	26.9767	30	2.07	0.158	0.14	0.44	-0.07	0.31	0.28	0.5	IPI00119114	Acadl Long-chain specific acyl-CoA dehydrogenase, mitochondrial	430	47.8595	0.00832373	1	0.999966	905.82	15	11	25.3488	26	2.78	0.103	-0.07	0.27	-0.21	0.25	0.15	0.18	0.21	Long-chain specific acyl-CoA dehydrogenase, mitochondrial;ACADL;ortholog	PREDICTED: SIMILAR TO ISOVALERYL COENZYME A DEHYDROGENASE, PARTIAL (PTHR10909:SF143)	oxidoreductase activity;transferase activity	respiratory electron transport chain;acyl-CoA metabolic process;nitrogen compound metabolic process;fatty acid beta-oxidation;acyl-CoA metabolic process		transferase;dehydrogenase;oxidase
IPI00121105	Hadh Hydroxyacyl-coenzyme A dehydrogenase, mitochondrial	314	34.4239	0.00899756	1	1	1281.44	16	9	39.172	37	1.22	0.275	0.02	0.23	0.02	0.29	0.02	0.13	IPI00121105	Hadh Hydroxyacyl-coenzyme A dehydrogenase, mitochondrial	314	34.4239	0.00899756	1	1	1360.8	19	13	56.6879	51	35.33	0	0.5	0.56	0.53	0.65	0.34	0.46	-0.48	Hydroxyacyl-coenzyme A dehydrogenase, mitochondrial;HCDH;ortholog	SUBFAMILY NOT NAMED (PTHR23309:SF0)	oxidoreductase activity;hydro-lyase activity;racemase and epimerase activity	carbohydrate metabolic process;fatty acid beta-oxidation;tRNA aminoacylation for protein translation		dehydrogenase;hydratase;epimerase/racemase
IPI00169463	Tubb2c Tubulin beta-2C chain	445	49.781	0.00465283	1	0.993921	1254.65	16	11	33.0337	34	9.44	0.004	-0.19	0.3	-0.18	0.33	-0.23	0.27	IPI00169463	Tubb2c Tubulin beta-2C chain	445	49.781	0.00465283	1	1	1135.98	16	11	28.9888	36	31.02	0	-0.5	0.45	-0.85	0.23	-0.04	0.19	0.31	Tubulin beta-4B chain;TBB4B;ortholog	TUBULIN BETA CHAIN (PTHR11588:SF9)	structural constituent of cytoskeleton	intracellular protein transport;mitosis;cell motion;mitosis;chromosome segregation;cellular component morphogenesis;cellular component morphogenesis;cellular component morphogenesis	tubulin complex;tubulin complex	tubulin	Huntington disease->beta-Tubulin;;Huntington disease->Microtubule;;Cytoskeletal regulation by Rho GTPase->Tubulin;;;;
IPI00311682	Atp1a1 Sodium/potassium-transporting ATPase subunit alpha-1	1023	112.892	0.00517334	1	1	1244.35	18	14	16.911	37	23.64	0	0.42	0.49	0.45	0.55	0.32	0.16	IPI00311682	Atp1a1 Sodium/potassium-transporting ATPase subunit alpha-1	1023	112.892	0.00517334	1	1	786.75	10	6	8.79765	24	1.06	0.31	-0.03	0.32	-0.03	0.32	NA	0	0.45	Sodium/potassium-transporting ATPase subunit alpha-1;AT1A1;ortholog	SUBFAMILY NOT NAMED (PTHR24093:SF58)	hydrolase activity;cation transmembrane transporter activity;ion channel activity	cation transport;cellular calcium ion homeostasis		cation transporter;ion channel;hydrolase
IPI00420569	Atp1a2 Sodium/potassium-transporting ATPase subunit alpha-2	1020	112.127	0.0052749	1	0	307	4	3	4.11765	9	4.51	0.05	0.56	0.85	0.58	0.98	0.49	0	IPI00420569	Atp1a2 Sodium/potassium-transporting ATPase subunit alpha-2	1020	112.127	0.0052749	0.948126	0.410232	242.7	3	2	2.7451	4	1.4	0.281	-0.12	0.25	-0.12	0.25	NA	0	0.68	Sodium/potassium-transporting ATPase subunit alpha-2;AT1A2;ortholog	SUBFAMILY NOT NAMED (PTHR24093:SF58)	hydrolase activity;cation transmembrane transporter activity;ion channel activity	cation transport;cellular calcium ion homeostasis		cation transporter;ion channel;hydrolase
IPI00316314	Hacl1 2-hydroxyacyl-CoA lyase 1	581	63.6009	0.00584619	1	0.999726	1243.51	17	11	22.3752	38	65.74	0	-0.59	0.39	-0.48	0.5	-0.68	0.32	IPI00316314	Hacl1 2-hydroxyacyl-CoA lyase 1	581	63.6009	0.00584619	1	0.994585	637.44	10	8	16.179	20	67.76	0	-0.65	0.35	-1.09	0.23	-0.63	0.35	0.06	2-hydroxyacyl-CoA lyase 1;HACL1;ortholog	2-HYDROXYPHYTANOYL-COA LYASE (PTHR18968:SF6)	oxidoreductase activity;transferase activity;carboxy-lyase activity	coenzyme metabolic process;vitamin biosynthetic process;carbohydrate metabolic process;cellular amino acid biosynthetic process		transferase;dehydrogenase;decarboxylase
IPI00123342	Hyou1 Hypoxia up-regulated protein 1	999	111.094	0.00498291	1	1	1239.77	18	13	19.5195	19	2.26	0.144	0.09	0.28	0.05	0.17	0.47	0.17	IPI00123342	Hyou1 Hypoxia up-regulated protein 1	999	111.094	0.00498291	1	1	1381.61	22	18	23.5235	35	6.33	0.015	-0.17	0.39	-0.34	0.22	0.13	0.32	0.26	Hypoxia up-regulated protein 1;HYOU1;ortholog	HYPOXIA UPREGULATED 1 (HYOU1)-RELATED (PTHR19375:SF7)		immune system process;protein folding;protein complex assembly;response to stress		Hsp70 family chaperone
IPI00223216	Tst Thiosulfate sulfurtransferase	297	33.4268	0.00782568	1	1	1239.1	20	13	43.4343	45	7.3	0.009	0.17	0.36	0.11	0.29	0.24	0.39	IPI00223216	Tst Thiosulfate sulfurtransferase	297	33.4268	0.00782568	1	1	992.02	17	10	36.0269	39	6.41	0.014	-0.19	0.39	-0.23	0.32	0.02	0.46	0.36	Thiosulfate sulfurtransferase;THTR;ortholog	THIOSULFATE SULFURTRANSFERASE (PTHR11364:SF1)	transferase activity	immune system process;anion transport;sulfur metabolic process;response to toxin		transferase;transfer/carrier protein
IPI00317309	Anxa5 Annexin A5	319	35.7122	0.00466553	1	1	1226.02	16	12	42.9467	17	27.88	0	-0.47	0.34	-0.47	0.37	-0.39	0.09	IPI00317309	Anxa5 Annexin A5	319	35.7122	0.00466553	1	1	1397.54	19	11	38.558	34	0.29	0.593	0.04	0.43	-0.01	0.39	0.3	0.4	-0.51	Annexin A5;ANXA5;ortholog	ANNEXIN A5 (PTHR10502:SF26)	calcium ion binding;calcium-dependent phospholipid binding	synaptic vesicle exocytosis;intracellular protein transport;exocytosis;calcium-mediated signaling;fatty acid metabolic process;cell motion;calcium-mediated signaling		transfer/carrier protein;annexin	Gonadotropin releasing hormone receptor pathway->Annexin A5;;Gonadotropin releasing hormone receptor pathway->Annexin A5;;Gonadotropin releasing hormone receptor pathway->Annexin A5;;;;
IPI00322209	Krt8 Keratin, type II cytoskeletal 8	490	54.5134	0.00559229	1	1	1209.66	19	16	34.2857	63	14.24	0	0.92	2.1	0.83	1.4	0.96	2.35	IPI00322209	Krt8 Keratin, type II cytoskeletal 8	490	54.5134	0.00559229	1	1	1902.18	29	23	38.3673	109	18.21	0	0.73	2.43	1.32	3.23	0.66	2.15	0.19	Keratin, type II cytoskeletal 8;K2C8;ortholog	KERATIN, TYPE II, CYTOSKELETAL (PTHR23239:SF18)	structural constituent of cytoskeleton	cellular component morphogenesis;cellular component morphogenesis;ectoderm development;cellular component morphogenesis	intermediate filament cytoskeleton	structural protein;intermediate filament
IPI00346834	Krt76 Keratin, type II cytoskeletal 2 oral	594	62.788	0.00847021	1	0	50.58	1	1	1.51515	3	45.77	0.002	0.67	0.17	0.49	0	0.76	0.1	IPI00346834	Krt76 Keratin, type II cytoskeletal 2 oral	594	62.788	0.00847021	0.944655	0.944001	195.06	4	3	4.3771	12	1.64	0.229	0.71	4.79	NA	0	0.71	4.79	-0.04	Keratin, type II cytoskeletal 2 oral;K22O;ortholog	KERATIN, TYPE II, CYTOSKELETAL (PTHR23239:SF18)	structural constituent of cytoskeleton	cellular component morphogenesis;cellular component morphogenesis;ectoderm development;cellular component morphogenesis	intermediate filament cytoskeleton	structural protein;intermediate filament
IPI00347019	Krt84 Keratin, type II cuticular Hb4	603	64.9286	0.0077085	1	0	93.37	2	2	3.48259	4	70.69	0	0.7	0.17	0.49	0	0.78	0.09	IPI00347019	Krt84 Keratin, type II cuticular Hb4	603	64.9286	0.0077085	0.999943	0.999943	163.73	3	2	3.48259	10	1.28	0.29	0.62	5.34	NA	0	0.62	5.34	0.08	Keratin, type II cuticular Hb4;KRT84;ortholog	KERATIN, TYPE II, CYTOSKELETAL (PTHR23239:SF18)	structural constituent of cytoskeleton	cellular component morphogenesis;cellular component morphogenesis;ectoderm development;cellular component morphogenesis	intermediate filament cytoskeleton	structural protein;intermediate filament
IPI00406442	Suclg1 Succinyl-CoA ligase [GDP-forming] subunit alpha, mitochondrial	346	36.114	0.00977393	1	0.999996	1186.31	19	12	30.3468	31	2.62	0.113	0.1	0.29	-0.03	0.21	0.16	0.32	IPI00406442	Suclg1 Succinyl-CoA ligase [GDP-forming] subunit alpha, mitochondrial	346	36.114	0.00977393	1	0.9994	636.63	11	7	19.9422	21	3.45	0.072	-0.09	0.2	-0.14	0.17	0.06	0.15	0.19	Succinyl-CoA ligase [ADP/GDP-forming] subunit alpha, mitochondrial;SUCA;ortholog	SUBFAMILY NOT NAMED (PTHR11117:SF0)	catalytic activity	tricarboxylic acid cycle;carbohydrate metabolic process			Pyruvate metabolism->Citrate Lyase;;TCA cycle->Succinyl CoA Synthetase;;;
IPI00123313	Uba1 Ubiquitin-like modifier-activating enzyme 1	1058	117.716	0.00532568	1	1	1215.28	16	12	16.7297	24	7.37	0.01	-0.32	0.51	-0.32	0.51	NA	0	IPI00123313	Uba1 Ubiquitin-like modifier-activating enzyme 1	1058	117.716	0.00532568	1	1	1314.57	19	13	15.5009	34	30.98	0	-0.53	0.5	-0.71	0.51	-0.25	0.16	0.21	Ubiquitin-like modifier-activating enzyme 1;UBA1;ortholog	SUBFAMILY NOT NAMED (PTHR10953:SF105)	ligase activity	intracellular protein transport;nuclear transport;intracellular signaling cascade;coenzyme metabolic process;protein modification process;proteolysis;intracellular signaling cascade		transfer/carrier protein;ligase	Ubiquitin proteasome pathway->Ubiquitin protein ligase E3;;Ubiquitin proteasome pathway->Ubiquitin activating enzyme E1;;;
IPI00850133	1300010F03Rik Isoform 1 of Uncharacterized protein KIAA0564 homolog	1905	213.269	0.00613818	1	1	1214.77	20	13	9.29134	26	12.64	0.001	0.19	0.24	0.19	0.2	0.79	0	IPI00850133	1300010F03Rik Isoform 1 of Uncharacterized protein KIAA0564 homolog	1905	213.269	0.00613818	1	1	2559.54	37	24	15.1181	62	19.09	0	0.28	0.43	0.2	0.38	0.79	0.37	-0.09
IPI00352124	Fmo5 dimethylaniline monooxygenase [N-oxide-forming] 5	533	59.944	0.00888037	1	0.999996	1201.37	19	14	23.0769	40	45.77	0	0.6	0.5	0.63	0.55	0.57	0.43	IPI00352124	Fmo5 dimethylaniline monooxygenase [N-oxide-forming] 5	533	59.944	0.00888037	1	0.99998	1049.13	16	9	17.4484	55	95.68	0	0.54	0.35	0.48	0.38	0.61	0.21	0.06
IPI00467066	Gnmt Glycine N-methyltransferase	293	32.6363	0.00718115	1	1	1189.96	15	10	42.6621	27	6.71	0.014	0.23	0.58	0.38	0.44	-0.45	0.35	IPI00467066	Gnmt Glycine N-methyltransferase	293	32.6363	0.00718115	1	1	1070.79	14	9	40.9556	34	8.21	0.006	-0.15	0.67	0.02	0.81	-0.71	0.12	0.38	Glycine N-methyltransferase;GNMT;ortholog	SUBFAMILY NOT NAMED (PTHR16458:SF0)
IPI00134599	Rps3 40S ribosomal protein S3	243	26.6394	0.0100669	1	1	1171.81	16	13	53.0864	26	44.95	0	0.42	0.28	0.32	0.17	0.54	0.37	IPI00134599	Rps3 40S ribosomal protein S3	243	26.6394	0.0100669	1	1	873.21	13	9	49.7942	17	9.62	0.005	0.25	0.29	0.28	0.39	0.17	0.22	0.17	40S ribosomal protein S3;RS3;ortholog	40S RIBOSOMAL PROTEIN S3 (PTHR11760:SF9)	structural constituent of ribosome;nucleic acid binding	translation		ribosomal protein
IPI00776358	Acat3 acetyl-Coenzyme A acetyltransferase 3	397	41.4254	0.00784033	1	1	1157.37	15	11	32.9975	29	1.98	0.168	-0.31	1.3	-0.31	0.25	-0.31	1.78	IPI00776358	Acat3 acetyl-Coenzyme A acetyltransferase 3	397	41.4254	0.00784033	1	0.987586	931.45	15	8	24.937	25	11.11	0.002	-0.43	0.54	-0.4	0.74	-0.54	0.21	0.12	Acetyl-Coenzyme A acetyltransferase 3;Q80X81;ortholog	ACETYL-COA ACETYLTRANSFERASE, MITOCHONDRIAL (ACETOACETYL-COA THIOLASE) (PTHR18919:SF7)	acetyltransferase activity	protein amino acid acetylation		acetyltransferase
IPI00874651	Uroc1 Putative uncharacterized protein	710	78.4134	0.00687354	1	0.999988	1168.67	17	12	20.8451	34	2.95	0.093	-0.06	0.34	0.03	0.2	-0.39	0.43	IPI00874651	Uroc1 Putative uncharacterized protein	710	78.4134	0.00687354	1	1	2179.94	33	22	34.507	63	17.91	0	-0.21	0.37	-0.28	0.39	-0.11	0.31	0.15
IPI00122344	Cth Cystathionine gamma-lyase	398	43.5212	0.00745947	1	1	1163.98	16	11	37.6884	26	2.26	0.144	0.19	0.5	0.53	0.34	0.05	0.44	IPI00122344	Cth Cystathionine gamma-lyase	398	43.5212	0.00745947	1	1	656.42	8	5	17.0854	15	4.26	0.056	-0.3	0.44	-0.41	0.38	0.15	0.33	0.49	Cystathionine gamma-lyase;CGL;ortholog	CYSTATHIONINE GAMMA-LYASE (GAMMA-CYSTATHIONASE) (PTHR11808:SF15)	lyase activity	cellular amino acid metabolic process		lyase	Methionine biosynthesis->O-Succinyl homoserine lyase;;
IPI00555023	Gstp1 Glutathione S-transferase P 1	210	23.5761	0.00794287	1	0.999771	1159.53	15	12	53.8095	49	349.44	0	1.62	0.54	1.4	0.45	1.88	0.43	IPI00555023	Gstp1 Glutathione S-transferase P 1	210	23.5761	0.00794287	1	0.998077	773.34	10	7	40.4762	27	69.8	0	1.12	0.54	0.46	0.46	1.31	0.28	0.5	Glutathione S-transferase P 1;GSTP1;ortholog	GLUTATHIONE S-TRANSFERASE CLASS PI (PTHR11571:SF2)	transferase activity	immune system process;response to toxin		transferase
IPI00228820	Gstm2 Glutathione S-transferase Mu 2	218	25.682	0.00721045	1	0.98833	1154.65	17	11	50.9174	34	10.38	0.002	-0.27	0.66	-0.2	0.63	-0.72	0.62	IPI00228820	Gstm2 Glutathione S-transferase Mu 2	218	25.682	0.00721045	0.999992	0.980196	446.03	7	6	32.5688	40	4.19	0.049	-0.17	0.59	-0.11	0.85	-0.19	0.41	-0.1	Glutathione S-transferase Mu 2;GSTM2;ortholog	GLUTATHIONE S-TRANSFERASE CLASS MU (PTHR11571:SF3)	transferase activity	immune system process;response to toxin		transferase
IPI00314950	Rplp0 60S acidic ribosomal protein P0	317	34.1767	0.00587158	1	1	1149.49	16	11	38.8013	37	37.26	0	0.38	0.31	0.31	0.21	0.52	0.36	IPI00314950	Rplp0 60S acidic ribosomal protein P0	317	34.1767	0.00587158	1	1	937.95	14	8	36.2776	27	5.17	0.03	0.15	0.27	0.13	0.24	0.22	0.32	0.23	60S acidic ribosomal protein P0;RLA0;ortholog	SUBFAMILY NOT NAMED (PTHR21141:SF7)	structural constituent of ribosome;nucleic acid binding	translation		ribosomal protein
IPI00313236	Slc27a5 Bile acyl-CoA synthetase	689	76.136	0.00830908	1	1	1024.82	14	11	23.3672	19	5.35	0.028	0.32	0.55	0.35	0.59	0.15	0.49	IPI00313236	Slc27a5 Bile acyl-CoA synthetase	689	76.136	0.00830908	1	1	1193.71	17	12	26.7054	34	21.47	0	-0.19	0.2	-0.19	0.23	-0.19	0.15	0.48	Bile acyl-CoA synthetase;S27A5;ortholog	SUBFAMILY NOT NAMED (PTHR24096:SF0)	ligase activity;transporter activity	immune system process;lipid transport;fatty acid metabolic process		ligase
IPI00223367	Uox Uricase	303	34.999	0.00848486	1	1	1147.92	17	13	45.2145	25	23.04	0	0.46	0.44	0.42	0.29	0.49	0.57	IPI00223367	Uox Uricase	303	34.999	0.00848486	1	1	1465.07	23	16	45.8746	31	15.18	0	0.26	0.37	0.45	0.2	-0.11	0.19	0.2	Uricase;URIC;ortholog	URICASE (PTHR10395:SF1)	oxidoreductase activity;transmembrane transporter activity	vitamin transport;purine base metabolic process		transporter;transfer/carrier protein;oxidase
IPI00331436	Lap3 Isoform 1 of Cytosol aminopeptidase	519	56.0877	0.00760596	1	0.999995	1143.99	18	13	31.7919	29	19.32	0	0.33	0.36	0.5	0.4	0.12	0.31	IPI00331436	Lap3 Isoform 1 of Cytosol aminopeptidase	519	56.0877	0.00760596	1	0.999997	1230.47	19	14	37.1869	26	0.18	0.673	-0.03	0.95	-0.45	1.67	0.11	0.26	0.36	Cytosol aminopeptidase;AMPL;ortholog	LEUCINE AMINOPEPTIDASE (PTHR11963:SF3)	metallopeptidase activity	proteolysis		metalloprotease;metalloprotease
IPI00626790	Glul Glutamine synthetase	373	42.0743	0.00665381	1	1	1143.78	18	14	44.504	30	3.45	0.069	-0.1	0.59	-0.26	0.56	0.12	0.52	IPI00626790	Glul Glutamine synthetase	373	42.0743	0.00665381	1	1	1091.48	18	14	36.4611	32	0.8	0.374	-0.07	0.5	-0.13	0.57	0.15	0.41	-0.03	Glutamine synthetase;GLNA;ortholog	GLUTAMINE SYNTHETASE (GLUTAMATE--AMMONIA LIGASE) (GS) (PTHR20852:SF14)	ligase activity	nitrogen compound metabolic process;cellular amino acid biosynthetic process		ligase	Glutamine glutamate conversion->Glutamine synthetase;;Glutamine glutamate conversion->Glutamine synthase;;;
IPI00890322	Bdh1 D-beta-hydroxybutyrate dehydrogenase, mitochondrial precursor	343	38.2564	0.00929053	1	0.999983	1138.78	17	11	36.4431	39	126.37	0	0.87	0.42	0.93	0.47	0.61	0.2	IPI00890322	Bdh1 D-beta-hydroxybutyrate dehydrogenase, mitochondrial precursor	343	38.2564	0.00929053	1	0.999543	1004.09	15	10	36.1516	29	71.36	0	0.88	0.48	0.88	0.53	0.88	0.44	-0.01
IPI00387379	Decr1 2,4-dienoyl-CoA reductase, mitochondrial	335	36.1727	0.00930518	1	1	1133.22	16	12	48.9552	31	60.65	0	0.61	0.38	0.43	0.29	0.75	0.38	IPI00387379	Decr1 2,4-dienoyl-CoA reductase, mitochondrial	335	36.1727	0.00930518	1	1	725.07	11	9	41.4925	17	33.5	0	0.56	0.37	0.59	0.31	0.5	0.41	0.05	2,4-dienoyl-CoA reductase, mitochondrial;DECR;ortholog	SUBFAMILY NOT NAMED (PTHR24315:SF2)	oxidoreductase activity	fatty acid beta-oxidation		dehydrogenase;reductase
IPI00118625	Hal Histidine ammonia-lyase	657	72.1944	0.00590967	1	1	1130.05	16	13	26.7884	24	27.65	0	-0.36	0.31	-0.24	0.22	-0.81	0.19	IPI00118625	Hal Histidine ammonia-lyase	657	72.1944	0.00590967	1	1	1242.61	19	14	25.2664	30	58.51	0	-0.55	0.36	-0.67	0.29	-0.2	0.27	0.19	Histidine ammonia-lyase;HUTH;ortholog	SUBFAMILY NOT NAMED (PTHR10362:SF6)
IPI00623845	Selenbp1 Selenium-binding protein 1	472	52.4624	0.00584619	1	0.99426	1064.63	15	11	28.8136	29	4.48	0.04	0.26	0.92	-0.03	0.54	0.91	0.87	IPI00623845	Selenbp1 Selenium-binding protein 1	472	52.4624	0.00584619	1	0.999999	1259.41	18	12	32.2034	37	0.65	0.425	-0.15	1.05	-1.2	0.28	0.29	0.88	0.41	Selenium-binding protein 1;SBP1;ortholog	SUBFAMILY NOT NAMED (PTHR23300:SF0)		immune system process		defense/immunity protein
IPI00115867	Ces1 Liver carboxylesterase 1	565	62.622	0.00559229	1	1	1125.67	17	12	25.6637	50	9.06	0.004	-0.18	0.63	-0.11	0.65	-0.3	0.57	IPI00115867	Ces1 Liver carboxylesterase 1	565	62.622	0.00559229	1	1	956.79	15	8	16.2832	43	10.46	0.002	-0.14	0.39	-0.15	0.45	-0.13	0.32	-0.04	Liver carboxylesterase 1;EST1;ortholog	LIVER CARBOXYLESTERASE (PTHR11559:SF40)	lipase activity;receptor binding	immune system process;neurological system process;signal transduction;neuromuscular synaptic transmission;cell-cell adhesion;vitamin metabolic process;lipid metabolic process;signal transduction;neuromuscular synaptic transmission;cell-cell adhesion;ectoderm development;nervous system development;response to toxin		signaling molecule;esterase;lipase
IPI00405058	Hnrnpa2b1 Isoform 3 of Heterogeneous nuclear ribonucleoproteins A2/B1	301	32.4224	0.0090708	1	0.99951	1114.85	19	14	33.5548	40	61.37	0	0.34	0.25	0.22	0.18	0.5	0.28	IPI00405058	Hnrnpa2b1 Isoform 3 of Heterogeneous nuclear ribonucleoproteins A2/B1	301	32.4224	0.0090708	1	0.983422	755.7	11	7	24.2525	20	2.32	0.139	-0.09	0.24	-0.11	0.19	-0.02	0.27	0.43	Protein Cyp2c68;E9QAE5;ortholog	SUBFAMILY NOT NAMED (PTHR24300:SF20)	oxidoreductase activity	respiratory electron transport chain;fatty acid metabolic process;steroid metabolic process		hydroxylase;oxygenase
IPI00131177	Letm1 LETM1 and EF-hand domain-containing protein 1, mitochondrial	738	82.9189	0.00612549	1	1	1088.71	13	11	20.0542	17	54.92	0	0.53	0.27	0.51	0.27	0.62	0.31	IPI00131177	Letm1 LETM1 and EF-hand domain-containing protein 1, mitochondrial	738	82.9189	0.00612549	1	1	619.2	7	5	10.4336	10	8.56	0.011	0.22	0.22	0.08	0.15	0.41	0.24	0.31	LETM1 and EF-hand domain-containing protein 1, mitochondrial;LETM1;ortholog	LEUCINE ZIPPER-EF-HAND CONTAINING TRANSMEMBRANE PROTEIN (PTHR14009:SF1)	calcium ion binding;calmodulin binding;calcium-dependent phospholipid binding			annexin;calmodulin
IPI00515370	Aldh3a2 Aldehyde dehydrogenase	532	59.2209	0.00808936	1	0	1083.1	15	10	28.7594	23	25.1	0	0.56	0.46	0.56	0.51	0.6	0.05	IPI00515370	Aldh3a2 Aldehyde dehydrogenase	532	59.2209	0.00808936	1	0.987032	1194.46	18	12	25.7519	48	341.55	0	0.77	0.24	0.72	0.21	0.97	0.21	-0.21
IPI00309035	Rpn1 Dolichyl-diphosphooligosaccharide--protein glycosyltransferase subunit 1	608	68.4677	0.00601123	1	1	1082.43	16	12	24.8355	30	133.45	0	0.66	0.28	0.68	0.36	0.6	0.17	IPI00309035	Rpn1 Dolichyl-diphosphooligosaccharide--protein glycosyltransferase subunit 1	608	68.4677	0.00601123	1	1	1175.59	17	14	32.7303	25	1.58	0.216	0.1	0.38	-0.08	0.25	0.37	0.35	0.56	Dolichyl-diphosphooligosaccharide--protein glycosyltransferase subunit 1;RPN1;ortholog	SUBFAMILY NOT NAMED (PTHR21049:SF0)	transferase activity, transferring glycosyl groups	translation;protein amino acid glycosylation		glycosyltransferase
IPI00750074	Atp5c1 ATP synthase subunit gamma, mitochondrial isoform b	274	30.2188	0.00924658	1	0.996569	1077.49	17	12	41.9708	35	127.56	0	0.67	0.29	0.68	0.29	0.66	0.28	IPI00750074	Atp5c1 ATP synthase subunit gamma, mitochondrial isoform b	274	30.2188	0.00924658	1	0.999263	1125.82	18	10	37.2263	32	30.45	0	0.5	0.42	0.54	0.45	0.2	0.18	0.17
IPI00380436	Actn1 Alpha-actinin-1	892	102.986	0.00510986	1	0.998643	1074.69	18	11	14.4619	20	0.51	0.481	0.05	0.67	0.05	0.7	0.13	0	IPI00380436	Actn1 Alpha-actinin-1	892	102.986	0.00510986	1	0.99972	1354.12	21	14	16.2556	38	1.14	0.292	-0.09	1.54	-0.12	1.84	-0.02	0.14	0.14	Alpha-actinin-1;ACTN1;ortholog	SUBFAMILY NOT NAMED (PTHR11915:SF47)	structural constituent of cytoskeleton;calcium ion binding;actin binding	muscle contraction;neurological system process;cell cycle;nitric oxide mediated signal transduction;neuromuscular synaptic transmission;cell adhesion;cell motion;cell cycle;nitric oxide mediated signal transduction;neuromuscular synaptic transmission;cell adhesion;cellular component morphogenesis;cellular component morphogenesis;ectoderm development;mesoderm development;cellular component morphog…	actin cytoskeleton	structural protein;non-motor actin binding protein;calcium-binding protein	Integrin signalling pathway->alpha actinin;;
IPI00121892	Spnb2 Isoform 2 of Spectrin beta chain, brain 1	2154	250.982	0.00526221	1	0.979944	890.83	14	11	6.31383	14	3.24	0.087	0.16	0.3	0.16	0.3	NA	0	IPI00121892	Spnb2 Isoform 2 of Spectrin beta chain, brain 1	2154	250.982	0.00526221	1	0.994125	1002.84	15	13	7.56732	17	4.09	0.053	0.16	0.32	0.16	0.32	NA	0	0	Spectrin beta chain, brain 1;SPTB2;ortholog	SUBFAMILY NOT NAMED (PTHR11915:SF188)	structural constituent of cytoskeleton;calcium ion binding;actin binding	muscle contraction;neurological system process;cell cycle;nitric oxide mediated signal transduction;neuromuscular synaptic transmission;cell adhesion;cell motion;cell cycle;nitric oxide mediated signal transduction;neuromuscular synaptic transmission;cell adhesion;cellular component morphogenesis;cellular component morphogenesis;ectoderm development;mesoderm development;cellular component morphog…	actin cytoskeleton	structural protein;non-motor actin binding protein;calcium-binding protein
IPI00319652	Gpx1 Glutathione peroxidase 1	201	22.2503	0.00696143	1	1	1009.92	15	12	78.1095	20	3.11	0.088	0.17	0.49	0.2	0.51	0.07	0.47	IPI00319652	Gpx1 Glutathione peroxidase 1	201	22.2503	0.00696143	1	1	1232.43	20	14	78.1095	31	13.07	0.001	-0.3	0.37	-0.39	0.37	0.03	0.23	0.47	Glutathione peroxidase 1;GPX1;ortholog	SUBFAMILY NOT NAMED (PTHR11592:SF0)	oxidoreductase activity;peroxidase activity	immune system process;oxygen and reactive oxygen species metabolic process;steroid metabolic process;response to stress;response to toxin		peroxidase
IPI00311236	Rpl7 60S ribosomal protein L7	270	31.3817	0.0113413	1	0.999439	1069.57	16	13	40.7407	24	62.24	0	0.41	0.23	0.33	0.2	0.52	0.22	IPI00311236	Rpl7 60S ribosomal protein L7	270	31.3817	0.0113413	1	0.996592	531.33	8	6	24.0741	10	22.8	0	0.27	0.16	0.28	0.15	0.21	0.16	0.14	60S ribosomal protein L7;RL7;ortholog	SUBFAMILY NOT NAMED (PTHR11524:SF5)	structural constituent of ribosome;nucleic acid binding	translation		ribosomal protein
IPI00666034	Apob apolipoprotein B precursor	4505	509.095	0.006354	1	0.99998	1063.5	17	13	3.41842	20	174.34	0	-0.55	0.16	-0.55	0.16	NA	0	IPI00666034	Apob apolipoprotein B precursor	4505	509.095	0.006354	1	1	1817.74	27	19	4.35072	33	3.24	0.078	-0.22	0.6	-0.21	0.63	-0.45	0.02	-0.33	Protein Apob;E9Q414;ortholog	SUBFAMILY NOT NAMED (PTHR13769:SF0)	lipid transporter activity	lipid transport;lipid metabolic process		apolipoprotein
IPI00308706	Rpl5 60S ribosomal protein L5	297	34.3607	0.0101108	1	0.994009	1062.66	17	15	49.1582	19	12.92	0.001	0.37	0.43	0.39	0.21	0.36	0.53	IPI00308706	Rpl5 60S ribosomal protein L5	297	34.3607	0.0101108	1	0.824288	308.57	5	4	16.835	7	20.97	0.002	0.26	0.13	0.29	0.13	0.13	0.05	0.11	60S ribosomal protein L5;RL5;ortholog	SUBFAMILY NOT NAMED (PTHR23410:SF3)	structural constituent of ribosome;nucleic acid binding	translation		ribosomal protein
IPI00117352	Tubb5 Tubulin beta-5 chain	444	49.621	0.00464014	0.995719	0.994192	1056.11	14	10	29.0541	30	6.55	0.014	-0.18	0.33	-0.17	0.38	-0.21	0.28	IPI00117352	Tubb5 Tubulin beta-5 chain	444	49.621	0.00464014	0.999976	0.999929	1064.6	15	11	28.3784	33	25.09	0	-0.44	0.44	-0.79	0.22	-0.03	0.19	0.26	Tubulin beta-5 chain;TBB5;ortholog	TUBULIN BETA CHAIN (PTHR11588:SF9)	structural constituent of cytoskeleton	intracellular protein transport;mitosis;cell motion;mitosis;chromosome segregation;cellular component morphogenesis;cellular component morphogenesis;cellular component morphogenesis	tubulin complex;tubulin complex	tubulin	Huntington disease->beta-Tubulin;;Huntington disease->Microtubule;;Cytoskeletal regulation by Rho GTPase->Tubulin;;;;
IPI00126625	Acsm1 Isoform 1 of Acyl-coenzyme A synthetase ACSM1, mitochondrial	573	64.701	0.00675635	1	1	1053.76	16	11	28.6213	28	7.4	0.009	0.16	0.28	0.13	0.35	0.24	0.22	IPI00126625	Acsm1 Isoform 1 of Acyl-coenzyme A synthetase ACSM1, mitochondrial	573	64.701	0.00675635	1	1	970.31	16	13	29.8429	20	8.03	0.008	-0.16	0.43	-0.92	0.1	-0.12	0.24	0.32	Acyl-coenzyme A synthetase ACSM1, mitochondrial;ACSM1;ortholog	SUBFAMILY NOT NAMED (PTHR24095:SF36)	oxidoreductase activity;ligase activity	immune system process;coenzyme metabolic process;cellular amino acid biosynthetic process;fatty acid metabolic process		dehydrogenase;ligase
IPI00405227	Vcl Vinculin	1066	116.626	0.00568115	1	1	1052.45	15	11	14.8218	15	0.06	0.807	-0.01	0.11	-0.01	0.11	NA	0	IPI00405227	Vcl Vinculin	1066	116.626	0.00568115	1	1	1605.63	26	18	21.1069	39	3.78	0.057	0.05	0.18	-0.04	0.13	0.22	0.14	-0.06	Vinculin;VINC;ortholog	SUBFAMILY NOT NAMED (PTHR18914:SF19)	structural constituent of cytoskeleton;actin binding	intracellular signaling cascade;cell adhesion;cell motion;intracellular signaling cascade;cell adhesion;cellular component morphogenesis;cellular component morphogenesis;cellular component morphogenesis	actin cytoskeleton	non-motor actin binding protein;cell adhesion molecule	Gonadotropin releasing hormone receptor pathway->Vinculin;;Integrin signalling pathway->Vinculin;;;
IPI00676071	Mosc1 MOSC domain-containing protein 1, mitochondrial	340	37.9366	0.00857275	1	1	1049.81	12	11	38.8235	18	27.76	0	0.88	0.65	0.95	0.71	0.47	0.13	IPI00676071	Mosc1 MOSC domain-containing protein 1, mitochondrial	340	37.9366	0.00857275	1	1	698.87	7	6	21.7647	8	3.73	0.074	0.37	0.54	0.42	0.29	0.17	0.82	0.51	MOSC domain-containing protein 1, mitochondrial;MOSC1;ortholog	SUBFAMILY NOT NAMED (PTHR14237:SF3)		immune system process;response to stress
IPI00330747	Acad11 Acyl-CoA dehydrogenase family member 11	779	87.2926	0.00839697	1	1	1042.59	18	13	17.8434	27	12.15	0.001	0.19	0.24	0.03	0.22	0.39	0.1	IPI00330747	Acad11 Acyl-CoA dehydrogenase family member 11	779	87.2926	0.00839697	1	1	1135.66	17	11	14.7625	30	111.29	0	0.42	0.18	0.34	0.15	0.56	0.14	-0.23	Acyl-CoA dehydrogenase family member 11;ACD11;ortholog	BLL6096 PROTEIN (PTHR10909:SF126)	oxidoreductase activity;transferase activity	respiratory electron transport chain;acyl-CoA metabolic process;nitrogen compound metabolic process;fatty acid beta-oxidation;acyl-CoA metabolic process		transferase;dehydrogenase;oxidase
IPI00133440	Phb Prohibitin	272	29.7839	0.00546533	1	1	1044.87	16	12	56.9853	28	77.48	0	0.62	0.32	0.6	0.29	0.66	0.35	IPI00133440	Phb Prohibitin	272	29.7839	0.00546533	1	1	1047.42	15	10	46.6912	29	85.43	0	0.56	0.27	0.6	0.31	0.38	0.15	0.06	Prohibitin;PHB;ortholog	SUBFAMILY NOT NAMED (PTHR23222:SF0)		cell cycle;DNA replication;cell cycle
IPI00115679	Ganab Isoform 2 of Neutral alpha-glucosidase AB	966	109.317	0.00571924	1	0.99996	1012.36	17	11	13.6646	25	10.7	0.002	-0.22	0.31	-0.23	0.3	0.31	0	IPI00115679	Ganab Isoform 2 of Neutral alpha-glucosidase AB	966	109.317	0.00571924	1	1	1694.45	28	21	24.1201	39	15.82	0	-0.16	0.23	-0.38	0.11	-0.02	0.12	-0.06
IPI00330363	Rpl7a 60S ribosomal protein L7a	266	29.94	0.011019	1	0	1011.68	16	13	40.9774	21	53.1	0	0.58	0.34	0.59	0.44	0.57	0.31	IPI00330363	Rpl7a 60S ribosomal protein L7a	266	29.94	0.011019	1	0	707.12	12	8	28.9474	15	12.88	0.002	0.28	0.25	0.3	0.38	0.17	0.15	0.3	60S ribosomal protein L7a;RL7A;ortholog	60S RIBOSOMAL PROTEIN L7A (PTHR23105:SF1)	structural constituent of ribosome;nucleic acid binding	rRNA metabolic process;translation		ribosomal protein
IPI00230507	Atp5h ATP synthase subunit d, mitochondrial	161	18.7196	0.00541455	1	0.999992	1005.16	16	13	81.3665	29	64.6	0	0.66	0.4	0.76	0.46	0.39	0.12	IPI00230507	Atp5h ATP synthase subunit d, mitochondrial	161	18.7196	0.00541455	1	0.986524	820.29	12	8	46.5839	30	59.15	0	0.33	0.18	0.43	0.22	0.21	0.13	0.33	ATP synthase subunit d, mitochondrial;ATP5H;ortholog	SUBFAMILY NOT NAMED (PTHR12700:SF6)
IPI00877236	Apoa1 apolipoprotein A-I preproprotein	264	30.5786	0.00542725	1	1	1006.81	16	11	40.1515	21	1.6	0.216	0.1	0.72	0.22	0.28	-0.39	0.9	IPI00877236	Apoa1 apolipoprotein A-I preproprotein	264	30.5786	0.00542725	1	1	742.65	14	9	35.6061	19	48.36	0	-0.23	0.12	NA	0	-0.23	0.12	0.33	Uncharacterized protein;Q8BPD5;ortholog	APOLIPOPROTEIN A-I (PTHR18976:SF1)	lipid transporter activity;transmembrane transporter activity	blood circulation;lipid transport;lipid metabolic process		transporter;apolipoprotein
IPI00114628	Inmt Indolethylamine N-methyltransferase	264	29.4228	0.00598584	1	1	1006.3	13	11	37.5	16	2	0.168	-0.17	1.6	-0.17	1.6	NA	0	IPI00114628	Inmt Indolethylamine N-methyltransferase	264	29.4228	0.00598584	1	1	558.48	9	6	29.9242	12	9.01	0.008	-0.63	0.75	-0.84	0.93	-0.53	0.62	0.46	Indolethylamine N-methyltransferase;INMT;ortholog	INDOLETHYLAMINE N-METHYLTRANSFERASE (PTHR10867:SF6)	methyltransferase activity	metabolic process		methyltransferase	Adrenaline and noradrenaline biosynthesis->Phenylethanolamine-N-methyltransferase;;Nicotine degradation->indolethylamine N-methyltransferase;;;
IPI00109061	Tubb2b Tubulin beta-2B chain	445	49.9029	0.00464014	0.999823	0.799752	1006.19	13	9	26.9663	29	8.31	0.006	-0.23	0.37	-0.23	0.43	-0.26	0.29	IPI00109061	Tubb2b Tubulin beta-2B chain	445	49.9029	0.00464014	0.999168	0.868258	998.91	14	11	29.6629	29	20.18	0	-0.39	0.4	-0.76	0.25	-0.07	0.18	0.16	Tubulin beta-2B chain;TBB2B;ortholog	TUBULIN BETA CHAIN (PTHR11588:SF9)	structural constituent of cytoskeleton	intracellular protein transport;mitosis;cell motion;mitosis;chromosome segregation;cellular component morphogenesis;cellular component morphogenesis;cellular component morphogenesis	tubulin complex;tubulin complex	tubulin	Huntington disease->beta-Tubulin;;Huntington disease->Microtubule;;Cytoskeletal regulation by Rho GTPase->Tubulin;;;;
IPI00323908	Cyp2d10 Cytochrome P450 2D10	504	57.1785	0.00616357	1	1	1004.97	15	10	23.2143	33	12.24	0.001	0.37	0.55	0.43	0.55	0.13	0.57	IPI00323908	Cyp2d10 Cytochrome P450 2D10	504	57.1785	0.00616357	1	1	1397.25	20	13	26.5873	66	22.25	0	0.32	0.57	0.39	0.65	0.16	0.46	0.05	Cytochrome P450 2D10;CP2DA;ortholog	SUBFAMILY NOT NAMED (PTHR24300:SF13)	oxidoreductase activity	respiratory electron transport chain;fatty acid metabolic process;steroid metabolic process		hydroxylase;oxygenase
IPI00381242	Cyp2d12 MCG10954, isoform CRA_a	504	57.6886	0.00607471	1	0	299.02	5	3	5.35714	20	7.4	0.011	0.35	0.65	0.53	0.52	-0.12	0.86	IPI00381242	Cyp2d12 MCG10954, isoform CRA_a	504	57.6886	0.00607471	0.866939	0	357.92	6	4	5.75397	31	4.36	0.043	0.43	1.02	0.59	0.79	0.14	1.3	-0.08	Cytochrome P450, family 2, subfamily d, polypeptide 12;Q8BVD2;ortholog	SUBFAMILY NOT NAMED (PTHR24300:SF13)	oxidoreductase activity	respiratory electron transport chain;fatty acid metabolic process;steroid metabolic process		hydroxylase;oxygenase
IPI00875969	Cyp2d34 Uncharacterized protein	504	57.1593	0.00623975	1	0.880639	333.76	6	4	8.13492	8	0.35	0.566	0.1	0.43	0.23	0.25	-0.12	0.57	IPI00875969	Cyp2d34 Uncharacterized protein	504	57.1593	0.00623975	0.966678	0.947535	398.16	7	5	10.3175	21	2.24	0.145	0.1	0.74	0.3	0.65	-0.21	0.87	0	Protein Cyp2d34;D3Z5X1;ortholog	SUBFAMILY NOT NAMED (PTHR24300:SF13)	oxidoreductase activity	respiratory electron transport chain;fatty acid metabolic process;steroid metabolic process		hydroxylase;oxygenase
IPI00230034	Ddt D-dopachrome decarboxylase	118	13.0508	0.00612549	1	1	1002.85	15	9	80.5085	34	2.62	0.113	-0.04	0.32	0.02	0.28	-0.12	0.36	IPI00230034	Ddt D-dopachrome decarboxylase	118	13.0508	0.00612549	1	1	756.57	10	7	73.7288	20	4.75	0.04	-0.06	0.45	0	0.76	-0.37	0.19	0.02	D-dopachrome decarboxylase;DOPD;ortholog	D-DOPACHROME TAUTOMERASE (PTHR11954:SF5)	isomerase activity;cytokine activity	macrophage activation		cytokine;isomerase
IPI00624663	Pzp Uncharacterized protein	1507	167.159	0.00637939	1	1	1001.06	15	12	11.2143	17	1.16	0.293	-0.08	0.33	-0.08	0.29	0.51	0	IPI00624663	Pzp Uncharacterized protein	1507	167.159	0.00637939	1	1	1414.76	23	17	13.8023	35	13.76	0	-0.32	0.46	-0.34	0.46	0.14	0.41	0.24	Alpha-2-macroglobulin;A2M;ortholog	ALPHA-MACROGLOBULIN (PTHR11412:SF36)	cytokine activity;serine-type endopeptidase inhibitor activity	complement activation;signal transduction;cell-cell signaling;proteolysis;signal transduction;cell-cell signaling;response to stimulus		cytokine;serine protease inhibitor;complement component	Blood coagulation->alpha-2-macroglobulin;;
IPI00331556	Hspa4 Heat shock 70 kDa protein 4	841	94.0553	0.0050083	1	1	1000.82	15	9	14.2687	16	122.19	0	-0.37	0.12	-0.37	0.12	NA	0	IPI00331556	Hspa4 Heat shock 70 kDa protein 4	841	94.0553	0.0050083	1	1	937.7	13	9	14.8633	22	42.03	0	-0.43	0.29	-0.55	0.24	-0.24	0.33	0.06	Heat shock 70 kDa protein 4;Q3U2G2;ortholog	HEAT SHOCK PROTEIN 70 (HSP70)-4 (PTHR19375:SF17)		immune system process;protein folding;protein complex assembly;response to stress		Hsp70 family chaperone
IPI00331596	Pecr Peroxisomal trans-2-enoyl-CoA reductase	303	32.3716	0.00836768	1	0.999697	999.49	15	11	43.8944	24	46.62	0	0.44	0.28	0.56	0.26	0.29	0.24	IPI00331596	Pecr Peroxisomal trans-2-enoyl-CoA reductase	303	32.3716	0.00836768	1	0.999016	821.03	12	8	38.6139	20	22.01	0	0.38	0.34	0.45	0.26	0.08	0.18	0.06	Peroxisomal trans-2-enoyl-CoA reductase;PECR;ortholog	SUBFAMILY NOT NAMED (PTHR24317:SF0)	oxidoreductase activity	fatty acid beta-oxidation		dehydrogenase;reductase
IPI00269076	Ak2 Isoform 2 of Adenylate kinase 2, mitochondrial	232	25.5712	0.00721045	1	0.999877	997.33	14	9	55.1724	18	8.96	0.007	0.2	0.23	0.2	0.23	NA	0	IPI00269076	Ak2 Isoform 2 of Adenylate kinase 2, mitochondrial	232	25.5712	0.00721045	1	0.988618	432.83	7	6	34.4828	7	2.31	0.167	-0.1	0.15	-0.15	0.11	-0.02	0.19	0.3	Adenylate kinase 2, mitochondrial;KAD2;ortholog	ADENYLATE KINASE (PTHR23359:SF22)	nucleotide kinase activity	purine base metabolic process;pyrimidine base metabolic process		nucleotide kinase;nucleotide kinase	Salvage pyrimidine ribonucleotides->Cytidylate kinase;;De novo purine biosynthesis->Adenylate kinase;;;
IPI00222419	Gm10053;Cycs Cytochrome c, somatic	105	11.58	0.0100229	1	0.999522	997.02	14	9	52.381	23	1.67	0.206	-0.07	0.21	-0.14	0.15	0.17	0.16	IPI00222419	Gm10053;Cycs Cytochrome c, somatic	105	11.58	0.0100229	1	0.996092	696.4	10	7	35.2381	14	9.38	0.006	-0.35	0.38	-0.35	0.4	-0.21	0	0.28	Cytochrome c, somatic;CYC;ortholog	SUBFAMILY NOT NAMED (PTHR11961:SF0)		oxidative phosphorylation;respiratory electron transport chain;apoptosis	mitochondrial inner membrane;organelle	mitochondrial carrier protein;transfer/carrier protein	Apoptosis signaling pathway->Cytochrome C;;ATP synthesis->cytochrome c;;;
IPI00229834	Copa Coatomer subunit alpha	1224	138.34	0.00740088	1	0.998043	996.83	15	10	10.049	23	0.68	0.417	-0.06	0.3	-0.07	0.34	0	0.25	IPI00229834	Copa Coatomer subunit alpha	1224	138.34	0.00740088	1	0.999302	1255.33	18	15	14.2974	31	1.03	0.315	-0.18	0.96	-0.26	1.16	0.17	0.16	0.12	Coatomer subunit alpha;COPA;ortholog	COATOMER ALPHA SUBUNIT (PTHR19876:SF1)		intracellular protein transport;exocytosis;endocytosis	vesicle coat	vesicle coat protein
IPI00310240	Anxa6 annexin A6 isoform b	667	75.223	0.00526221	1	0.997358	995.87	15	10	18.4408	30	0.89	0.352	0	0.22	0	0.25	-0.03	0.18	IPI00310240	Anxa6 annexin A6 isoform b	667	75.223	0.00526221	1	0.996589	1192.6	16	13	21.7391	29	11.16	0.002	-0.19	0.27	-0.24	0.34	-0.1	0.13	0.19
IPI00229705	Dpyd Dihydropyrimidine dehydrogenase [NADP+]	1025	111.163	0.00697607	1	1	992.15	14	10	13.561	21	36.52	0	-0.31	0.2	-0.32	0.21	-0.18	0.2	IPI00229705	Dpyd Dihydropyrimidine dehydrogenase [NADP+]	1025	111.163	0.00697607	1	1	1279.07	20	13	16.878	31	26.53	0	-0.45	0.39	-0.77	0.1	-0.27	0.38	0.14	Dihydropyrimidine dehydrogenase [NADP(+)];DPYD;ortholog	DIHYDROPYRIMIDINE DEHYDROGENASE (PTHR11938:SF6)	oxidoreductase activity	respiratory electron transport chain;vitamin transport;ferredoxin metabolic process;nitrogen compound metabolic process;pyrimidine base metabolic process;cellular amino acid biosynthetic process		dehydrogenase;reductase	Pyrimidine Metabolism->Dihydrouracil Dehydrogenase;;
IPI00130640	Hrsp12 Ribonuclease UK114	135	14.2285	0.00915869	1	1	989.02	14	8	52.5926	29	8.29	0.007	-0.21	0.54	-0.06	0.51	-0.37	0.6	IPI00130640	Hrsp12 Ribonuclease UK114	135	14.2285	0.00915869	1	1	816.71	12	9	82.2222	16	3.68	0.066	-0.24	0.72	-0.25	0.82	-0.15	0.65	0.03	Ribonuclease UK114;UK114;ortholog	SUBFAMILY NOT NAMED (PTHR11803:SF0)		protein metabolic process
IPI00134344	Spnb3 Putative uncharacterized protein	2388	270.75	0.0055415	1	1	987.69	15	13	6.86767	17	45.34	0	0.53	0.29	0.53	0.29	NA	0	IPI00134344	Spnb3 Putative uncharacterized protein	2388	270.75	0.0055415	1	1	568.25	9	8	4.10385	10	3.25	0.09	0.24	0.4	0.24	0.4	NA	0	0.29	Protein Spnb3;Q68FG2;ortholog	SUBFAMILY NOT NAMED (PTHR11915:SF48)	structural constituent of cytoskeleton;calcium ion binding;actin binding	muscle contraction;neurological system process;cell cycle;nitric oxide mediated signal transduction;neuromuscular synaptic transmission;cell adhesion;cell motion;cell cycle;nitric oxide mediated signal transduction;neuromuscular synaptic transmission;cell adhesion;cellular component morphogenesis;cellular component morphogenesis;ectoderm development;mesoderm development;cellular component morphog…	actin cytoskeleton	structural protein;non-motor actin binding protein;calcium-binding protein
IPI00115454	Sfxn1 Sideroflexin-1	322	35.6083	0.0095542	1	1	980.5	11	9	39.441	11	13.99	0.002	0.55	0.47	0.55	0.47	NA	0	IPI00115454	Sfxn1 Sideroflexin-1	322	35.6083	0.0095542	1	1	694.36	10	7	29.1925	11	18.84	0.001	0.41	0.28	0.42	0.29	0.25	0	0.14	Sideroflexin-1;SFXN1;ortholog	SIDEROFLEXIN 1,2,3 (PTHR11153:SF8)	cation transmembrane transporter activity	cation transport		cation transporter;transfer/carrier protein
IPI00313222	Rpl6 60S ribosomal protein L6	296	33.4709	0.0111509	1	0.994475	977.69	15	11	38.8514	27	19.38	0	0.38	0.39	0.33	0.36	0.41	0.43	IPI00313222	Rpl6 60S ribosomal protein L6	296	33.4709	0.0111509	1	0.98845	743.88	13	8	28.7162	17	8.45	0.009	0.1	0.12	0.07	0.05	0.17	0.13	0.28	60S ribosomal protein L6;RL6;ortholog	60S RIBOSOMAL PROTEIN L6 (PTHR10715:SF0)	structural constituent of ribosome;nucleic acid binding	translation		ribosomal protein
IPI00121280	Gstm7 Glutathione S-transferase Mu 7	218	25.6749	0.00639209	1	0.873705	967.32	13	7	29.3578	31	6.64	0.014	-0.21	0.59	-0.16	0.63	-0.58	0.34	IPI00121280	Gstm7 Glutathione S-transferase Mu 7	218	25.6749	0.00639209	0.996704	0.610958	394.42	6	5	27.5229	39	4.17	0.051	-0.17	0.6	-0.11	0.85	-0.19	0.41	-0.04	Glutathione S-transferase Mu 7;GSTM7;ortholog	GLUTATHIONE S-TRANSFERASE CLASS MU (PTHR11571:SF3)	transferase activity	immune system process;response to toxin		transferase
IPI00120233	Gcdh Glutaryl-CoA dehydrogenase, mitochondrial	438	48.5978	0.00860205	1	0.967074	854.13	10	8	29.6804	13	2.07	0.167	0.09	0.2	0.05	0.12	0.16	0.27	IPI00120233	Gcdh Glutaryl-CoA dehydrogenase, mitochondrial	438	48.5978	0.00860205	1	0.999929	1229.33	15	10	35.3881	19	5.17	0.031	0.19	0.35	0.17	0.42	0.25	0.29	-0.1	Glutaryl-CoA dehydrogenase, mitochondrial;GCDH;ortholog	PUTATIVE UNCHARACTERIZED PROTEIN (PTHR10909:SF152)	oxidoreductase activity;transferase activity	respiratory electron transport chain;acyl-CoA metabolic process;nitrogen compound metabolic process;fatty acid beta-oxidation;acyl-CoA metabolic process		transferase;dehydrogenase;oxidase
IPI00118676	Eif4a1 Eukaryotic initiation factor 4A-I	406	46.1065	0.00519873	1	1	958.58	13	9	32.7586	17	0.17	0.685	0.03	0.29	-0.16	0.03	0.11	0.3	IPI00118676	Eif4a1 Eukaryotic initiation factor 4A-I	406	46.1065	0.00519873	1	0.983018	767.69	12	8	26.1084	21	4.81	0.037	-0.18	0.34	-0.46	0.38	-0.01	0.17	0.21	Eukaryotic initiation factor 4A-I;IF4A1;ortholog	SUBFAMILY NOT NAMED (PTHR24031:SF84)	RNA helicase activity;translation factor activity, nucleic acid binding;translation initiation factor activity	nucleobase, nucleoside, nucleotide and nucleic acid metabolic process;translation		RNA helicase;translation initiation factor;helicase
IPI00226140	Maob Amine oxidase [flavin-containing] B	520	58.4883	0.00829443	1	0.99993	953.24	15	13	32.6923	18	22.37	0	0.31	0.26	0.48	0.05	0.14	0.21	IPI00226140	Maob Amine oxidase [flavin-containing] B	520	58.4883	0.00829443	1	0.999994	1139.51	18	14	31.7308	21	4.47	0.041	0.1	0.23	0.2	0.09	0.03	0.24	0.21	Amine oxidase [flavin-containing] B;AOFB;ortholog	AMINE OXIDASE [FLAVIN-CONTAINING] B (PTHR10742:SF4)	oxidoreductase activity;DNA-methyltransferase activity;nucleic acid binding	respiratory electron transport chain;induction of apoptosis;porphyrin metabolic process;nucleobase, nucleoside, nucleotide and nucleic acid metabolic process;cellular amino acid metabolic process;establishment or maintenance of chromatin architecture;establishment or maintenance of chromatin architecture		DNA methyltransferase;oxidase;DNA binding protein	Dopamine receptor mediated signaling pathway->Monoamine Oxidase;;Adrenaline and noradrenaline biosynthesis->Monoamine Oxidase;;5-Hydroxytryptamine degredation->Monoamine Oxidase;;;;
IPI00230084	Aldh7a1 Isoform 1 of Alpha-aminoadipic semialdehyde dehydrogenase	539	58.8063	0.00721045	1	0.999719	951.21	16	12	21.5213	22	120.51	0	0.73	0.28	0.74	0.27	0.73	0.29	IPI00230084	Aldh7a1 Isoform 1 of Alpha-aminoadipic semialdehyde dehydrogenase	539	58.8063	0.00721045	1	0.999776	957.98	15	9	17.9963	20	81.84	0	0.48	0.2	0.31	0.05	0.52	0.19	0.25
IPI00331251	Acads Acyl-Coenzyme A dehydrogenase, short chain, isoform CRA_a	412	44.8431	0.00860205	1	0.997657	948.44	13	10	33.7379	27	42.46	0	0.51	0.35	0.22	0.32	0.61	0.29	IPI00331251	Acads Acyl-Coenzyme A dehydrogenase, short chain, isoform CRA_a	412	44.8431	0.00860205	1	0.998259	903.58	13	11	39.3204	19	5.31	0.029	0.17	0.31	0.1	0.27	0.37	0.24	0.46
IPI00331692	Dci 3,2-trans-enoyl-CoA isomerase, mitochondrial precursor	289	32.2118	0.00927588	1	1	948.27	13	8	29.0657	22	7.62	0.01	0.46	0.62	0.5	0.48	0.34	0.81	IPI00331692	Dci 3,2-trans-enoyl-CoA isomerase, mitochondrial precursor	289	32.2118	0.00927588	1	1	685.36	9	5	23.5294	14	6.78	0.019	0.4	0.47	0.4	0.76	0.41	0.05	0.06	Dci protein;Q8QZV3;ortholog	LAMBDA-CRYSTALLIN HOMOLOG [SOURCE:UNIPROTKB/SWISS-PROT,ACC:Q9Y2S2] (PTHR11941:SF9)	oxidoreductase activity;acetyltransferase activity;hydro-lyase activity;racemase and epimerase activity;ligase activity	coenzyme metabolic process;vitamin biosynthetic process;carbohydrate metabolic process;fatty acid beta-oxidation		acetyltransferase;acyltransferase;dehydrogenase;hydratase;ligase;epimerase/racemase
IPI00331322	Mgst1 Microsomal glutathione S-transferase 1	155	17.5221	0.00996436	1	0.994062	947.69	13	9	39.3548	30	549.81	0	1	0.23	0.95	0.23	1.11	0.17	IPI00331322	Mgst1 Microsomal glutathione S-transferase 1	155	17.5221	0.00996436	1	0.982632	737.56	9	6	31.6129	29	68.52	0	0.92	0.59	0.91	0.57	1.52	0.43	0.08	Microsomal glutathione S-transferase 1;MGST1;ortholog	MICROSOMAL GLUTATHIONE S-TRANSFERASE 1 (PTHR10689:SF3)	transferase activity	immune system process;protein modification process;response to toxin		transferase
IPI00648966	Mup15 major urinary protein 15	180	20.6163	0.00493213	1	0	943.05	15	9	72.2222	22	322.19	0	1.74	0.36	1.74	0.36	NA	0	IPI00648966	Mup15 major urinary protein 15	180	20.6163	0.00493213	1	0.419077	785.83	13	9	47.7778	23	4.04	0.053	0.17	0.96	-0.13	0.24	1.3	0.4	1.57
IPI00875982	Mup2 Mup1 protein	94	10.7722	0.00455127	1	0	564.41	9	5	72.3404	13	307.69	0	1.73	0.28	1.73	0.28	NA	0	IPI00875982	Mup2 Mup1 protein	94	10.7722	0.00455127	0.999686	0.999179	467.21	8	5	55.3191	15	2.15	0.158	0.21	0.82	-0.11	0.3	1.3	0.31	1.52
IPI00890309	Mup10 major urinary protein 10	180	20.6502	0.00479248	1	0	845.09	13	8	63.3333	20	371.23	0	1.74	0.31	1.74	0.31	NA	0	IPI00890309	Mup10 major urinary protein 10	180	20.6502	0.00479248	1	0.74996	832.56	13	8	42.2222	26	3.18	0.083	0.12	0.79	-0.16	0.25	1.06	0.44	1.62	Major urinary protein 8;A2BIN1;ortholog	MAJOR URINARY PROTEIN PRECURSOR (MUP) (ALPHA-2U-GLOBULIN) (PTHR11430:SF29)	isomerase activity;binding	spermatogenesis;immune system process;muscle contraction;sensory perception of smell;sensory perception of taste;transport;intracellular signaling cascade;fatty acid biosynthetic process;intracellular signaling cascade;response to pheromone		transfer/carrier protein;isomerase
IPI00116498	Ywhaz 14-3-3 protein zeta/delta	245	27.7357	0.00457666	1	1	942.71	13	9	37.9592	13	0.59	0.454	0.02	0.39	0.02	0.39	NA	0	IPI00116498	Ywhaz 14-3-3 protein zeta/delta	245	27.7357	0.00457666	1	1	502.36	8	5	23.6735	12	5.11	0.04	-0.22	0.28	-0.25	0.27	-0.05	0.26	0.24	14-3-3 protein zeta/delta;1433Z;ortholog	14-3-3 PROTEIN ZETA/DELTA (PTHR18860:SF5)		cell cycle;signal transduction;cell cycle;signal transduction		chaperone	EGF receptor signaling pathway->14-3-3;;FGF signaling pathway->14-3-3;;Parkinson disease->14-3-3;;PI3 kinase pathway->14-3-3;;;;;
IPI00606508	Gm6139 Uncharacterized protein	293	31.2506	0.0105796	1	0	937.23	16	10	30.3754	26	18.2	0	0.51	0.52	0.25	0.43	0.74	0.54	IPI00606508	Gm6139 Uncharacterized protein	293	31.2506	0.0105796	1	0	789.09	14	8	31.7406	18	3.19	0.086	0.28	0.62	0.31	0.97	0.22	0.21	0.23	Protein Gm6139;D3YWA0;ortholog	SUBFAMILY NOT NAMED (PTHR13718:SF5)	structural constituent of ribosome;nucleic acid binding	translation		ribosomal protein
IPI00117910	Prdx2 Peroxiredoxin-2	198	21.747	0.00507178	1	0.999346	928.07	12	8	37.3737	20	17.56	0	-0.32	0.34	-0.28	0.2	-0.74	0.15	IPI00117910	Prdx2 Peroxiredoxin-2	198	21.747	0.00507178	1	0.99968	875.26	14	9	37.3737	28	82.57	0	-0.54	0.25	-0.58	0.31	-0.45	0.17	0.22	Peroxiredoxin-2;PRDX2;ortholog	PEROXIREDOXIN-2 (PTHR10681:SF43)	oxidoreductase activity;peroxidase activity	immune system process;oxygen and reactive oxygen species metabolic process		peroxidase
IPI00989587	Selenbp2 52 kDa protein	470	52.2992	0.00574463	1	1	924.92	13	11	27.0213	24	8.71	0.006	0.63	1.14	0.25	0.81	1.51	0.94	IPI00989587	Selenbp2 52 kDa protein	470	52.2992	0.00574463	1	1	961.31	14	10	24.8936	23	0.5	0.482	0.19	1.22	-1.21	0.35	0.69	0.8	0.44
IPI00881197	Me1 NADP-dependent malic enzyme isoform 1	572	63.8951	0.00718115	1	0.988968	920.39	12	10	25.6993	19	156.34	0	-2.32	0.78	-2.12	0.74	-3.04	0.51	IPI00881197	Me1 NADP-dependent malic enzyme isoform 1	572	63.8951	0.00718115	1	0.998864	814.23	13	10	21.3287	17	651.22	0	-2.02	0.3	-1.47	0	-2.03	0.26	-0.3
IPI00111412	Rpl4 60S ribosomal protein L4	419	47.106	0.0114878	1	1	918.85	14	11	32.6969	15	30.95	0	0.59	0.37	0.35	0	0.62	0.37	IPI00111412	Rpl4 60S ribosomal protein L4	419	47.106	0.0114878	1	1	658.56	11	9	24.821	17	12.35	0.002	0.19	0.2	0.2	0.12	0.18	0.24	0.4	60S ribosomal protein L4;RL4;ortholog	SUBFAMILY NOT NAMED (PTHR19431:SF0)		translation
IPI00408961	Haao 3-hydroxyanthranilate 3,4-dioxygenase	286	32.7656	0.0061001	1	1	917.54	16	11	34.965	18	14.88	0.001	-0.18	0.18	-0.13	0.15	-0.33	0.26	IPI00408961	Haao 3-hydroxyanthranilate 3,4-dioxygenase	286	32.7656	0.0061001	1	1	1125.3	17	13	46.8531	28	36.04	0	-0.55	0.43	-0.55	0.41	-0.53	0.46	0.37	3-hydroxyanthranilate 3,4-dioxygenase;3HAO;ortholog	SUBFAMILY NOT NAMED (PTHR32313:SF0)
IPI00322562	Rps14 40S ribosomal protein S14	151	16.2445	0.0105356	1	0.999827	913.83	13	8	43.0464	27	59.83	0	0.6	0.35	0.69	0.48	0.47	0.17	IPI00322562	Rps14 40S ribosomal protein S14	151	16.2445	0.0105356	1	0.979892	406.9	6	4	25.8278	12	3.36	0.097	0.3	0.41	0.3	0.45	0.31	0	0.3	40S ribosomal protein S14;RS14;ortholog	40S RIBOSOMAL PROTEIN S14 (PTHR11759:SF1)	structural constituent of ribosome;nucleic acid binding	translation		ribosomal protein
IPI00224740	Pfn1 Profilin-1	140	14.9295	0.00845557	1	1	911.1	13	7	52.8571	26	60.98	0	-0.31	0.15	-0.37	0.11	-0.18	0.07	IPI00224740	Pfn1 Profilin-1	140	14.9295	0.00845557	1	0.999999	714.63	9	5	39.2857	19	1.45	0.244	-0.9	3.73	-0.91	3.94	-0.22	0	0.59	Profilin-1;PROF1;ortholog	SUBFAMILY NOT NAMED (PTHR13936:SF7)					Cytoskeletal regulation by Rho GTPase->Profilin;;
IPI00121309	Ndufs3 NADH dehydrogenase [ubiquinone] iron-sulfur protein 3, mitochondrial	263	30.1125	0.006771	1	1	910.43	12	7	25.8555	16	36.68	0	0.44	0.23	0.44	0.23	0.48	0.34	IPI00121309	Ndufs3 NADH dehydrogenase [ubiquinone] iron-sulfur protein 3, mitochondrial	263	30.1125	0.006771	1	1	717.35	9	5	23.9544	13	9.03	0.009	0.22	0.22	0.33	0.26	0.07	0.13	0.22	NADH dehydrogenase [ubiquinone] iron-sulfur protein 3, mitochondrial;NDUS3;ortholog	NADH DEHYDROGENASE [UBIQUINONE] IRON-SULFUR PROTEIN 3, MITOCHONDRIAL (PTHR10884:SF5)	oxidoreductase activity	oxidative phosphorylation;respiratory electron transport chain		dehydrogenase;reductase
IPI00987580	Gm9234 peptidyl-prolyl cis-trans isomerase A-like	164	17.9848	0.00622705	1	1	908.24	14	8	53.0488	28	99.65	0	-0.37	0.16	-0.44	0.15	-0.28	0.11	IPI00987580	Gm9234 peptidyl-prolyl cis-trans isomerase A-like	164	17.9848	0.00622705	1	1	887.57	13	7	42.0732	32	36.49	0	-0.46	0.36	-0.53	0.44	-0.35	0.11	0.09	Peptidyl-prolyl cis-trans isomerase;E9Q1E3;ortholog	PEPTIDYL-PROLYL CIS-TRANS ISOMERASE A (PTHR11071:SF74)	isomerase activity	immune system process;intracellular protein transport;nuclear transport;protein folding		isomerase
IPI00133605	Pklr Pyruvate kinase isozymes R/L	574	62.2516	0.00666846	1	0.998559	855.53	13	10	18.6411	26	112.66	0	-1.44	0.67	-1.26	0.64	-1.99	0.48	IPI00133605	Pklr Pyruvate kinase isozymes R/L	574	62.2516	0.00666846	1	0.999979	1138.27	16	15	33.2753	25	156.37	0	-1.39	0.52	-1.12	0.61	-1.67	0.29	-0.05	Carbonic anhydrase 5A, mitochondrial;CAH5A;ortholog	CARBONIC ANHYDRASE V, MITOCHONDRIAL PRECURSOR (CARBONATE DEHYDRATASE V) (PTHR18952:SF25)	hydro-lyase activity	metabolic process		dehydratase
IPI00111885	Uqcrc1 Cytochrome b-c1 complex subunit 1, mitochondrial	480	52.7174	0.00571924	1	0.998732	904.15	12	11	32.9167	18	58.04	0	0.74	0.38	0.71	0.29	0.78	0.48	IPI00111885	Uqcrc1 Cytochrome b-c1 complex subunit 1, mitochondrial	480	52.7174	0.00571924	1	0.999991	1503.64	22	16	38.125	42	7.58	0.008	0.37	0.8	0.39	0.61	0.34	0.95	0.37	Cytochrome b-c1 complex subunit 1, mitochondrial;QCR1;ortholog	MITOCHONDRIAL PROCESSING PEPTIDASE BETA SUBUNIT (PTHR11851:SF58)	oxidoreductase activity;metallopeptidase activity;hydrolase activity, acting on ester bonds	respiratory electron transport chain;proteolysis		metalloprotease;reductase;esterase;metalloprotease
IPI00466128	Akr1a4 Alcohol dehydrogenase [NADP+]	325	36.5459	0.00700537	1	1	896.76	14	11	41.5385	20	2.75	0.109	-0.12	0.35	-0.07	0.26	-0.19	0.39	IPI00466128	Akr1a4 Alcohol dehydrogenase [NADP+]	325	36.5459	0.00700537	1	1	760.88	13	10	39.3846	17	3.49	0.074	-0.15	0.32	-0.16	0.37	0.03	0.17	0.03	Alcohol dehydrogenase [NADP(+)];AK1A1;ortholog	ALDO-KETO REDUCTASE (PTHR11732:SF34)	oxidoreductase activity;transporter activity	metabolic process		reductase
IPI00112251	Tubb3 Tubulin beta-3 chain	450	50.3682	0.00467822	1	1	896.68	11	8	18.4444	17	2.61	0.119	-0.1	0.36	-0.07	0.38	-0.39	0.12	IPI00112251	Tubb3 Tubulin beta-3 chain	450	50.3682	0.00467822	1	0.999995	800.81	11	9	21.5556	22	13.83	0.001	-0.43	0.46	-0.77	0.28	0.02	0.2	0.33	Tubulin beta-3 chain;TBB3;ortholog	TUBULIN BETA CHAIN (PTHR11588:SF9)	structural constituent of cytoskeleton	intracellular protein transport;mitosis;cell motion;mitosis;chromosome segregation;cellular component morphogenesis;cellular component morphogenesis;cellular component morphogenesis	tubulin complex;tubulin complex	tubulin	Huntington disease->beta-Tubulin;;Huntington disease->Microtubule;;Cytoskeletal regulation by Rho GTPase->Tubulin;;;;
IPI00341282	Atp5f1 ATP synthase subunit b, mitochondrial	256	28.9124	0.00942236	1	1	892	14	9	37.5	26	51.56	0	0.57	0.34	0.64	0.47	0.49	0.14	IPI00341282	Atp5f1 ATP synthase subunit b, mitochondrial	256	28.9124	0.00942236	1	1	821.2	14	9	36.7188	15	4.98	0.04	0.24	0.33	NA	0	0.24	0.33	0.33	ATP synthase subunit b, mitochondrial;AT5F1;ortholog	SUBFAMILY NOT NAMED (PTHR12733:SF0)	hydrolase activity;cation transmembrane transporter activity;hydrogen ion transmembrane transporter activity	cation transport		ATP synthase;hydrolase
IPI00121149	Rrbp1 Isoform 3 of Ribosome-binding protein 1	1605	172.758	0.00981787	1	0.999863	889.56	14	9	6.97819	17	0.43	0.517	-0.08	0.76	-0.25	0.32	0.74	1.05	IPI00121149	Rrbp1 Isoform 3 of Ribosome-binding protein 1	1605	172.758	0.00981787	1	0.998363	618.15	10	7	4.92212	13	30.49	0	-0.47	0.28	-0.47	0.28	NA	0	0.39
IPI00753793	Spna2 Isoform 2 of Spectrin alpha chain, brain	2452	282.148	0.00505908	1	0	889.41	14	11	5.26101	15	66.94	0	0.48	0.21	0.48	0.21	NA	0	IPI00753793	Spna2 Isoform 2 of Spectrin alpha chain, brain	2452	282.148	0.00505908	1	0	1105.22	18	15	7.30016	21	1.04	0.314	0.11	0.52	0.08	0.34	0.67	0.72	0.37	Spectrin alpha chain, brain;SPTA2;ortholog	SUBFAMILY NOT NAMED (PTHR11915:SF6)	structural constituent of cytoskeleton;calcium ion binding;actin binding	muscle contraction;neurological system process;cell cycle;nitric oxide mediated signal transduction;neuromuscular synaptic transmission;cell adhesion;cell motion;cell cycle;nitric oxide mediated signal transduction;neuromuscular synaptic transmission;cell adhesion;cellular component morphogenesis;cellular component morphogenesis;ectoderm development;mesoderm development;cellular component morphog…	actin cytoskeleton	structural protein;non-motor actin binding protein;calcium-binding protein
IPI00944681	Mup14 major urinary protein 14	180	20.6372	0.00471631	0.999918	0.992527	887.94	14	9	67.2222	21	371.23	0	1.74	0.31	1.74	0.31	NA	0	IPI00944681	Mup14 major urinary protein 14	180	20.6372	0.00471631	0.997042	0.269833	739.17	12	8	41.1111	23	3.26	0.082	0.16	0.83	-0.13	0.24	1.28	0.24	1.58
IPI00112963	Ctnna1 Catenin alpha-1	906	100.026	0.00584619	1	1	882.67	11	7	11.3687	13	2.64	0.127	0.19	0.38	0.14	0.16	0.81	0.25	IPI00112963	Ctnna1 Catenin alpha-1	906	100.026	0.00584619	1	1	504.78	6	4	6.18102	8	0.61	0.451	-0.06	0.22	-0.13	0.13	0.08	0.24	0.25	Catenin alpha-1;CTNA1;ortholog	ALPHA CATENIN (PTHR18914:SF9)	structural constituent of cytoskeleton;actin binding	intracellular signaling cascade;cell adhesion;cell motion;intracellular signaling cascade;cell adhesion;cellular component morphogenesis;cellular component morphogenesis;cellular component morphogenesis	actin cytoskeleton	non-motor actin binding protein;cell adhesion molecule	Alzheimer disease-presenilin pathway->alpha-catenin;;Wnt signaling pathway->alpha-catenin;;Cadherin signaling pathway->alpha-catenin;;;;
IPI00267407	Aldh8a1 Aldehyde dehydrogenase family 8 member A1	487	53.6115	0.00735693	1	1	882.39	11	10	29.3634	14	1.14	0.297	0	0.38	0.04	0.38	-0.3	0.25	IPI00267407	Aldh8a1 Aldehyde dehydrogenase family 8 member A1	487	53.6115	0.00735693	1	1	1077.3	16	12	31.6222	20	26.74	0	-0.45	0.35	-0.5	0.45	-0.37	0.11	0.45	Aldehyde dehydrogenase family 8 member A1;AL8A1;ortholog	ALDEHYDE DEHYDROGENASE (PTHR11699:SF42)	oxidoreductase activity	nucleobase, nucleoside, nucleotide and nucleic acid metabolic process;cellular amino acid metabolic process		dehydrogenase	5-Hydroxytryptamine degredation->Aldehyde Dehydrogenase;;
IPI00128378	Cbs Isoform 1 of Cystathionine beta-synthase	561	61.4862	0.00604932	1	0.999679	882.26	16	10	20.1426	24	0.29	0.592	-0.05	0.52	0	0.21	-0.14	0.64	IPI00128378	Cbs Isoform 1 of Cystathionine beta-synthase	561	61.4862	0.00604932	1	0.877641	252.05	5	3	5.88235	5	1.73	0.259	-0.12	0.18	NA	0	-0.12	0.18	0.07	Cystathionine beta-synthase;CBS;ortholog	CYSTATHIONINE BETA-SYNTHASE (PTHR10314:SF18)	hydrolase activity;hydro-lyase activity;racemase and epimerase activity;deaminase activity	neurological system process;synaptic transmission;carbohydrate metabolic process;cellular amino acid biosynthetic process;cellular amino acid catabolic process;synaptic transmission		dehydratase;epimerase/racemase;deaminase	Cysteine biosynthesis->O-Acetylserine-lyase;;
IPI00381178	Es31 Isoform 1 of Liver carboxylesterase 31	571	63.2594	0.00573193	1	0.99766	881.13	14	10	22.7671	56	244.52	0	1.09	0.47	0.95	0.51	1.28	0.37	IPI00381178	Es31 Isoform 1 of Liver carboxylesterase 31	571	63.2594	0.00573193	1	0.999941	989.66	16	11	24.1681	48	85.5	0	0.84	0.59	0.38	0.98	1.01	0.34	0.25	Carboxylesterase 3A;EST3A;ortholog	CARBOXYLESTERASE HLO (PTHR11559:SF38)	lipase activity;receptor binding	immune system process;neurological system process;signal transduction;neuromuscular synaptic transmission;cell-cell adhesion;vitamin metabolic process;lipid metabolic process;signal transduction;neuromuscular synaptic transmission;cell-cell adhesion;ectoderm development;nervous system development;response to toxin		signaling molecule;esterase;lipase
IPI00123604	Rpsa;LOC100505031 40S ribosomal protein SA	295	32.7994	0.00465283	1	0.987881	878.46	11	9	42.0339	22	10.48	0.003	0.42	0.56	0.19	0.13	0.55	0.69	IPI00123604	Rpsa;LOC100505031 40S ribosomal protein SA	295	32.7994	0.00465283	1	0.958307	461.46	6	4	18.9831	11	15.32	0.001	0.26	0.21	0.27	0.25	0.17	0.21	0.16	40S ribosomal protein SA;RSSA;ortholog	40S RIBOSOMAL PROTEIN SA (PTHR11489:SF8)	structural constituent of ribosome;nucleic acid binding	translation		ribosomal protein
IPI00123223	Mug1 Murinoglobulin-1	1476	165.175	0.00597314	1	1	872	14	10	8.06233	19	75.98	0	0.48	0.22	0.48	0.23	0.42	0.22	IPI00123223	Mug1 Murinoglobulin-1	1476	165.175	0.00597314	1	1	1120.73	18	11	8.26558	25	10.82	0.002	0.15	0.21	0.11	0.1	0.49	0.11	0.33	Murinoglobulin-1;MUG1;ortholog	ALPHA-MACROGLOBULIN (PTHR11412:SF36)	cytokine activity;serine-type endopeptidase inhibitor activity	complement activation;signal transduction;cell-cell signaling;proteolysis;signal transduction;cell-cell signaling;response to stimulus		cytokine;serine protease inhibitor;complement component	Blood coagulation->alpha-2-macroglobulin;;
IPI00230185	Gpd1 Glycerol-3-phosphate dehydrogenase [NAD+], cytoplasmic	349	37.5304	0.00678564	1	0.999889	868.58	14	10	30.086	22	9.26	0.005	0.39	0.5	0.42	0.51	0.23	0.5	IPI00230185	Gpd1 Glycerol-3-phosphate dehydrogenase [NAD+], cytoplasmic	349	37.5304	0.00678564	1	0.999985	992.64	17	10	33.8109	29	17.16	0	0.53	0.51	0.55	0.67	0.36	0.09	-0.14	Glycerol-3-phosphate dehydrogenase [NAD(+)], cytoplasmic;GPDA;ortholog	SUBFAMILY NOT NAMED (PTHR11728:SF0)	oxidoreductase activity	phospholipid metabolic process		dehydrogenase
IPI00343451	1700022A21Rik Uncharacterized protein	400	43.9207	0.00672705	1	0	45.27	1	1	2	2	0.1	0.787	-0.06	0.42	0.16	0	-0.42	0	IPI00343328	Gm4951 hypothetical protein LOC240327	406	47.1969	0.00540186	0.999952	0.999952	119.3	2	2	6.65025	2	0.64	0.507	-0.43	1.3	-0.43	1.3	NA	0	0.37	MCG142655;Q3UED7;ortholog	INTERFERON-INDUCIBLE GTPASE 1 (PTHR32341:SF2)
IPI00379694	Hmgcl hydroxymethylglutaryl-CoA lyase, mitochondrial precursor	325	34.1987	0.00842627	1	1	867.6	10	8	32.9231	21	2.77	0.107	0.17	0.42	0.18	0.48	0.1	0.19	IPI00379694	Hmgcl hydroxymethylglutaryl-CoA lyase, mitochondrial precursor	325	34.1987	0.00842627	1	1	824.45	11	8	24.9231	23	3.28	0.079	0.1	0.32	0.06	0.31	0.37	0.15	0.07
IPI00110885	Cyb5r3 Putative uncharacterized protein	313	34.8893	0.00942236	1	0.99102	867.01	12	9	37.6997	17	16.4	0	0.32	0.29	0.3	0.36	0.36	0.13	IPI00110885	Cyb5r3 Putative uncharacterized protein	313	34.8893	0.00942236	1	0.991859	1030.64	13	9	37.6997	25	10.59	0.003	0.32	0.47	0.38	0.45	-0.2	0.1	0
IPI00110556	Cyp2e1 Cytochrome P450 2E1	493	56.7506	0.00848486	1	1	866.5	14	11	26.3692	28	276.47	0	1.17	0.34	1.17	0.36	1.17	0.04	IPI00110556	Cyp2e1 Cytochrome P450 2E1	493	56.7506	0.00848486	1	1	1041.43	17	13	26.9777	37	386.98	0	0.91	0.25	0.83	0.21	1.13	0.25	0.26	Cytochrome P450 2E1;CP2E1;ortholog	SUBFAMILY NOT NAMED (PTHR24300:SF19)	oxidoreductase activity	respiratory electron transport chain;fatty acid metabolic process;steroid metabolic process		hydroxylase;oxygenase
IPI00114818	Sec14l2 SEC14-like protein 2	403	46.2525	0.0067417	1	1	865.76	14	10	34.7395	21	102.47	0	-0.29	0.11	-0.3	0.11	-0.26	0.13	IPI00114818	Sec14l2 SEC14-like protein 2	403	46.2525	0.0067417	1	1	1010.76	18	13	36.9727	27	20.52	0	-0.41	0.45	-0.68	0.19	-0.06	0.29	0.12	SEC14-like protein 2;S14L2;ortholog	SEC14 RELATED PROTEIN (PTHR23324:SF9)	transmembrane transporter activity	intracellular protein transport;cholesterol metabolic process		transporter;transfer/carrier protein
IPI00336362	Aldh1a7 Aldehyde dehydrogenase, cytosolic 1	501	54.535	0.00756201	0.996363	0.99638	864.63	12	8	20.7585	26	20.98	0	0.45	0.44	0.44	0.47	0.52	0.45	IPI00336362	Aldh1a7 Aldehyde dehydrogenase, cytosolic 1	501	54.535	0.00756201	1	1	855.47	14	11	22.3553	41	10.27	0.002	0.33	0.54	0.26	0.39	0.42	0.63	0.12	Aldehyde dehydrogenase, cytosolic 1;AL1A7;ortholog	ALDEHYDE DEHYDROGENASE (PTHR11699:SF46)	oxidoreductase activity	nucleobase, nucleoside, nucleotide and nucleic acid metabolic process;cellular amino acid metabolic process		dehydrogenase	5-Hydroxytryptamine degredation->Aldehyde Dehydrogenase;;Phenylethylamine degradation->Phenylacetaldehyde dehydrogenase;;;
IPI00331345	Rps3a 40S ribosomal protein S3a	264	29.8477	0.0101841	1	0.997748	862.67	15	11	41.2879	17	31.81	0	0.28	0.19	0.24	0.08	0.6	0.04	IPI00331345	Rps3a 40S ribosomal protein S3a	264	29.8477	0.0101841	1	0.990231	630.11	11	9	38.2576	13	6	0.023	0.34	0.49	0.35	0.8	0.31	0.34	-0.06	40S ribosomal protein S3a;RS3A;ortholog	40S RIBOSOMAL PROTEIN S3A (PTHR11830:SF0)	structural constituent of ribosome;nucleic acid binding	translation		ribosomal protein
IPI00403810	Tuba1c Tubulin alpha-1C chain	449	49.8595	0.00483057	1	0.963679	812.57	12	7	21.6036	17	0.1	0.756	0.03	0.53	0.03	0.55	-0.08	0	IPI00403810	Tuba1c Tubulin alpha-1C chain	449	49.8595	0.00483057	1	0.993615	950.06	15	10	30.735	27	40.84	0	-0.53	0.36	-0.69	0.28	-0.23	0.17	0.56	Tubulin alpha-1C chain;TBA1C;ortholog	TUBULIN ALPHA CHAIN (PTHR11588:SF10)	structural constituent of cytoskeleton	intracellular protein transport;mitosis;cell motion;mitosis;chromosome segregation;cellular component morphogenesis;cellular component morphogenesis;cellular component morphogenesis	tubulin complex;tubulin complex	tubulin	Gonadotropin releasing hormone receptor pathway->Tubulin;;
IPI00124692	Taldo1 Transaldolase	337	37.3454	0.00665381	1	1	861.35	14	9	27.2997	18	0.03	0.871	0.02	0.69	-0.01	0.97	0.04	0.1	IPI00124692	Taldo1 Transaldolase	337	37.3454	0.00665381	1	1	631.56	10	8	23.7389	12	0.04	0.839	0.06	0.88	0.07	1.3	-0.08	0.21	-0.04	Transaldolase;TALDO;ortholog	TRANSALDOLASE (PTHR10683:SF1)	transaldolase activity	pentose-phosphate shunt		transaldolase	Pentose phosphate pathway->Transaldolase;;
IPI00990510	Gm6834 40S ribosomal protein S13-like	151	17.2197	0.0109897	1	1	859.57	16	12	52.9801	22	44.88	0	0.28	0.18	0.22	0.14	0.36	0.16	IPI00990510	Gm6834 40S ribosomal protein S13-like	151	17.2197	0.0109897	1	1	849.74	14	9	43.7086	30	34.67	0	0.15	0.1	0.12	0.08	0.18	0.09	0.13
IPI00850737	Mut methylmalonyl-CoA mutase, mitochondrial precursor	748	82.7736	0.00645557	1	1	850.67	12	9	17.6471	12	276.33	0	-0.52	0.09	-0.52	0.09	NA	0	IPI00850737	Mut methylmalonyl-CoA mutase, mitochondrial precursor	748	82.7736	0.00645557	1	1	658.9	11	8	11.7647	16	10.88	0.003	-0.34	0.4	-0.54	0.37	-0.17	0.25	-0.18
IPI00886106	Khk 38 kDa protein	343	37.6831	0.00565576	1	0.999023	848.57	13	9	27.1137	20	73.6	0	-0.57	0.25	-0.42	0.18	-0.74	0.26	IPI00886106	Khk 38 kDa protein	343	37.6831	0.00565576	1	0.999733	605.65	9	6	16.9096	16	32.29	0	-0.39	0.26	-0.34	0.24	-0.57	0.21	-0.18
IPI00458583	Hnrnpu Heterogeneous nuclear ribonucleoprotein U	800	87.8447	0.00585889	1	0.999291	834.68	13	9	13	15	260.2	0	-0.55	0.11	-0.55	0.11	NA	0	IPI00458583	Hnrnpu Heterogeneous nuclear ribonucleoprotein U	800	87.8447	0.00585889	1	0.996597	625.01	9	7	12.25	18	89.31	0	-0.64	0.26	-0.71	0.14	-0.22	0.16	0.09	Heterogeneous nuclear ribonucleoprotein U;HNRPU;ortholog	HETEROGENEOUS NUCLEAR RIBONUCLEOPROTEIN U (PTHR12381:SF11)	RNA binding	nucleobase, nucleoside, nucleotide and nucleic acid metabolic process		RNA binding protein
IPI00420882	Ogdh Isoform 4 of 2-oxoglutarate dehydrogenase, mitochondrial	1034	117.664	0.00658057	1	0.95732	814.74	12	7	8.70406	21	26.89	0	-0.43	0.3	-0.44	0.29	-0.09	0	IPI00420882	Ogdh Isoform 4 of 2-oxoglutarate dehydrogenase, mitochondrial	1034	117.664	0.00658057	1	0.975542	862.17	14	9	9.47776	32	53.71	0	-0.49	0.31	-0.61	0.32	-0.28	0.23	0.06
IPI00113241	Rps19;LOC100503302 40S ribosomal protein S19	145	16.0576	0.0108433	1	0.987871	834.22	15	13	60.6897	24	72.16	0	0.36	0.19	0.29	0.23	0.43	0.16	IPI00113241	Rps19;LOC100503302 40S ribosomal protein S19	145	16.0576	0.0108433	1	0	294	6	5	27.5862	7	11.22	0.007	0.16	0.12	0.16	0.13	0.08	0	0.2	40S ribosomal protein S19;RS19;ortholog	SUBFAMILY NOT NAMED (PTHR11710:SF0)	structural constituent of ribosome;nucleic acid binding	translation		ribosomal protein
IPI00134691	Ugt1a2;Ugt1a1 UDP-glucuronosyltransferase 1-1	535	60.066	0.00863135	1	0.995673	833.2	14	10	24.486	32	2.19	0.145	-0.14	0.63	-0.09	0.75	-0.39	0.39	IPI00134691	Ugt1a2;Ugt1a1 UDP-glucuronosyltransferase 1-1	535	60.066	0.00863135	1	0.994411	858.35	12	7	16.8224	55	0.94	0.336	-0.09	0.65	-0.03	0.85	-0.27	0.42	-0.05	UDP-glucuronosyltransferase 1-1;UD11;ortholog	SUBFAMILY NOT NAMED (PTHR11926:SF16)	transferase activity, transferring glycosyl groups	polysaccharide metabolic process;steroid metabolic process		glycosyltransferase	Nicotine degradation->UDP glycosyltransferase 2, member B7;;Nicotine degradation->UDP glycosytransferase 1, polypeptide A4;;;
IPI00785460	Ugt1a9 UDP-glucuronosyltransferase 1-9	528	59.9507	0.00830908	1	0	386	7	4	8.90152	21	5.67	0.025	-0.29	0.54	-0.24	0.63	-0.57	0.43	IPI00785460	Ugt1a9 UDP-glucuronosyltransferase 1-9	528	59.9507	0.00830908	0.984567	0.983073	392.82	6	4	9.4697	34	0.44	0.513	-0.07	0.84	0.04	1.05	-0.32	0.54	-0.22	UDP-glucuronosyltransferase 1-9;UD19;ortholog	SUBFAMILY NOT NAMED (PTHR11926:SF16)	transferase activity, transferring glycosyl groups	polysaccharide metabolic process;steroid metabolic process		glycosyltransferase	Nicotine degradation->UDP glycosyltransferase 2, member B7;;Nicotine degradation->UDP glycosytransferase 1, polypeptide A4;;;
IPI00131424	Cpt2 Carnitine O-palmitoyltransferase 2, mitochondrial	658	73.8625	0.00817725	1	0.999153	832.49	13	10	20.3647	23	128.92	0	0.68	0.27	0.67	0.3	0.7	0.26	IPI00131424	Cpt2 Carnitine O-palmitoyltransferase 2, mitochondrial	658	73.8625	0.00817725	1	0.999929	1057.76	16	11	24.0122	26	39.93	0	0.41	0.29	0.28	0.26	0.68	0.11	0.27	Carnitine O-palmitoyltransferase 2, mitochondrial;CPT2;ortholog	PREDICTED: SIMILAR TO CARNITINE ACETYLTRANSFERASE, PARTIAL (PTHR22589:SF21)	acetyltransferase activity	cellular amino acid metabolic process;fatty acid metabolic process		acetyltransferase;acyltransferase
IPI00117350	Tuba4a Tubulin alpha-4A chain	448	49.8744	0.00479248	1	1	832.46	13	9	26.5625	14	0.85	0.369	0	0.42	0.01	0.41	-0.54	0	IPI00117350	Tuba4a Tubulin alpha-4A chain	448	49.8744	0.00479248	1	1	769.58	12	9	27.9018	17	19	0	-0.52	0.41	-0.66	0.37	-0.21	0.2	0.52	Tubulin alpha-4A chain;TBA4A;ortholog	TUBULIN ALPHA CHAIN (PTHR11588:SF10)	structural constituent of cytoskeleton	intracellular protein transport;mitosis;cell motion;mitosis;chromosome segregation;cellular component morphogenesis;cellular component morphogenesis;cellular component morphogenesis	tubulin complex;tubulin complex	tubulin	Gonadotropin releasing hormone receptor pathway->Tubulin;;
IPI00321308	Aars Alanyl-tRNA synthetase, cytoplasmic	968	106.823	0.00535107	1	1	831.59	12	9	15.0826	16	0.99	0.329	-0.12	0.45	-0.12	0.45	NA	0	IPI00321308	Aars Alanyl-tRNA synthetase, cytoplasmic	968	106.823	0.00535107	1	1	568.99	10	9	8.16116	14	8.11	0.009	-0.32	0.39	-0.7	0.23	0	0.13	0.2	Alanine--tRNA ligase, cytoplasmic;SYAC;ortholog	SUBFAMILY NOT NAMED (PTHR11777:SF6)	catalytic activity;RNA binding	tRNA metabolic process		RNA binding protein
IPI00352984	Xdh Xanthine dehydrogenase/oxidase	1335	146.406	0.00729834	1	0.999711	830.58	13	11	10.3371	16	7.1	0.013	0.26	0.52	0.26	0.58	0.27	0.47	IPI00352984	Xdh Xanthine dehydrogenase/oxidase	1335	146.406	0.00729834	1	0.999984	1211.76	18	12	11.8352	34	5.35	0.025	-0.25	0.54	-0.44	0.3	0.48	0.66	0.51	Xanthine dehydrogenase;XDH;ortholog	XANTHINE DEHYDROGENASE (PTHR11908:SF11)	oxidoreductase activity	respiratory electron transport chain;purine base metabolic process		dehydrogenase;oxidase	Purine metabolism->Xanthine Oxidase;;Adenine and hypoxanthine salvage pathway->Xanthine dehydrogenase;;;
IPI00471246	Ivd Isovaleryl-CoA dehydrogenase, mitochondrial	424	46.2779	0.00832373	1	1	826.16	13	11	30.6604	14	12.23	0.002	0.33	0.32	0.18	0.27	0.36	0.33	IPI00471246	Ivd Isovaleryl-CoA dehydrogenase, mitochondrial	424	46.2779	0.00832373	1	1	328.12	6	5	12.0283	7	6.55	0.028	-0.27	0.29	-0.44	0.03	0.03	0.11	0.6	Isovaleryl-CoA dehydrogenase, mitochondrial;IVD;ortholog	PUTATIVE ACYL-COA DEHYDROGENASE YDBM (PTHR10909:SF103)	oxidoreductase activity;transferase activity	respiratory electron transport chain;acyl-CoA metabolic process;nitrogen compound metabolic process;fatty acid beta-oxidation;acyl-CoA metabolic process		transferase;dehydrogenase;oxidase
IPI00118875	Eef1d Isoform 1 of Elongation factor 1-delta	281	31.2559	0.00476709	1	0.934288	821.38	10	6	27.758	16	0.67	0.422	0.13	0.89	-0.07	1.36	0.3	0.1	IPI00118875	Eef1d Isoform 1 of Elongation factor 1-delta	281	31.2559	0.00476709	1	0.936452	699.75	10	7	30.9609	13	6.09	0.022	-0.34	0.53	-0.65	0.34	0.18	0.35	0.47	Elongation factor 1-delta;EF1D;ortholog	ELONGATION FACTOR -1 BETA,DELTA (PTHR11595:SF3)	translation factor activity, nucleic acid binding;translation elongation factor activity	translation		translation elongation factor
IPI00120457	Fdps Farnesyl pyrophosphate synthase	353	40.5377	0.00537646	1	1	812.91	12	7	24.0793	23	47.85	0	-1.13	0.55	-1.33	0.43	-0.77	0.41	IPI00120457	Fdps Farnesyl pyrophosphate synthase	353	40.5377	0.00537646	1	1	640.85	9	7	24.0793	16	129.57	0	-1.86	0.56	-1.96	0.62	-1.53	0.18	0.73	Farnesyl pyrophosphate synthase;FPPS;ortholog	SUBFAMILY NOT NAMED (PTHR11525:SF0)	acyltransferase activity	cholesterol metabolic process		acyltransferase	Cholesterol biosynthesis->Geranyl trans-transferase;;
IPI00122557	Gm4738 liver carboxylesterase 31-like isoform 1	571	63.2945	0.00557959	1	0.978427	803.16	12	7	15.0613	49	87.12	0	0.84	0.55	0.67	0.51	1.22	0.43	IPI00122557	Gm4738 liver carboxylesterase 31-like isoform 1	571	63.2945	0.00557959	1	0.983833	851.48	14	9	19.0893	37	15.83	0	0.52	0.74	0.24	1.08	0.66	0.49	0.32
IPI00120719	Cox5a Cytochrome c oxidase subunit 5A, mitochondrial	146	16.0733	0.0060874	1	1	796.68	12	7	39.0411	28	57.86	0	0.41	0.23	0.42	0.24	0.4	0.23	IPI00120719	Cox5a Cytochrome c oxidase subunit 5A, mitochondrial	146	16.0733	0.0060874	1	1	555.12	9	6	39.0411	15	21.91	0	0.38	0.26	0.39	0.29	0.25	0.07	0.03	Cytochrome c oxidase subunit 5A, mitochondrial;COX5A;ortholog	CYTOCHROME C OXIDASE POLYPEPTIDE VA (PTHR14200:SF7)	oxidoreductase activity	oxidative phosphorylation;respiratory electron transport chain		oxidase
IPI00470152	Rps27a Ubiquitin-40S ribosomal protein S27a	156	17.9215	0.0100522	1	0.95668	794.23	12	8	46.1538	28	2.41	0.129	-0.17	0.48	-0.35	0.22	0.09	0.62	IPI00470152	Rps27a Ubiquitin-40S ribosomal protein S27a	156	17.9215	0.0100522	1	0.996927	460.49	8	4	27.5641	23	25.18	0	-0.44	0.39	-0.51	0.4	-0.06	0.1	0.27	40S ribosomal protein S27a;RS27A;ortholog	UBIQUITIN (PTHR10666:SF2)	structural constituent of ribosome;nucleic acid binding	proteolysis		ribosomal protein
IPI00338536	Sdhb Succinate dehydrogenase [ubiquinone] iron-sulfur subunit, mitochondrial	282	31.7749	0.00868994	1	1	793.04	13	9	32.2695	22	97.68	0	0.43	0.18	0.41	0.17	0.52	0.19	IPI00338536	Sdhb Succinate dehydrogenase [ubiquinone] iron-sulfur subunit, mitochondrial	282	31.7749	0.00868994	1	1	815.39	14	8	29.078	15	1.51	0.236	0.13	0.35	0.17	0.14	0.11	0.4	0.3	Succinate dehydrogenase [ubiquinone] iron-sulfur subunit, mitochondrial;DHSB;ortholog	SUBFAMILY NOT NAMED (PTHR11921:SF7)	oxidoreductase activity	tricarboxylic acid cycle;oxidative phosphorylation;respiratory electron transport chain;carbohydrate metabolic process		dehydrogenase	TCA cycle->Succinate Dehydrogenase;;
IPI00331092	Rps4x 40S ribosomal protein S4, X isoform	263	29.561	0.0105942	1	0.992007	789.09	13	12	42.9658	18	8.06	0.008	0.3	0.42	0.24	0.34	0.57	0.53	IPI00331092	Rps4x 40S ribosomal protein S4, X isoform	263	29.561	0.0105942	1	0.981681	583.01	11	7	22.8137	20	0.61	0.443	0.17	1	0.2	0.14	0.12	1.3	0.13	40S ribosomal protein S4, X isoform;RS4X;ortholog	SUBFAMILY NOT NAMED (PTHR11581:SF0)	structural constituent of ribosome;nucleic acid binding	translation		ribosomal protein
IPI00117978	Cox4i1 Cytochrome c oxidase subunit 4 isoform 1, mitochondrial	169	19.4998	0.00962744	1	1	785.66	12	9	43.1953	22	173.86	0	0.52	0.16	0.54	0.21	0.49	0.11	IPI00117978	Cox4i1 Cytochrome c oxidase subunit 4 isoform 1, mitochondrial	169	19.4998	0.00962744	1	1	755.15	14	9	40.8284	17	4.21	0.053	0.42	0.88	0.42	0.97	0.08	0.02	0.1	Cytochrome c oxidase subunit 4 isoform 1, mitochondrial;COX41;ortholog	CYTOCHROME C OXIDASE SUBUNIT 4 ISOFORM 1, MITOCHONDRIAL (PTHR10707:SF2)	oxidoreductase activity	oxidative phosphorylation;respiratory electron transport chain	mitochondrion;organelle	oxidase
IPI00318614	Idh2 Isocitrate dehydrogenase [NADP], mitochondrial	452	50.8559	0.00886572	1	1	778.5	12	9	24.7788	16	88.55	0	-0.48	0.18	-0.51	0.17	-0.39	0.31	IPI00318614	Idh2 Isocitrate dehydrogenase [NADP], mitochondrial	452	50.8559	0.00886572	1	1	701.61	12	7	19.2478	25	30.4	0	-0.5	0.37	-0.61	0.48	-0.34	0.21	0.02	Isocitrate dehydrogenase [NADP], mitochondrial;IDHP;ortholog	ISOCITRATE DEHYDROGENASE [NADP], MITOCHONDRIAL (PTHR11822:SF1)	oxidoreductase activity	tricarboxylic acid cycle;carbohydrate metabolic process		dehydrogenase	TCA cycle->Isocitrate Dehydrogenase;;
IPI00110719	Pipox Peroxisomal sarcosine oxidase	390	43.8004	0.00726904	1	1	775.04	12	7	22.0513	18	0.72	0.406	-0.06	0.29	-0.11	0.35	0.01	0.19	IPI00110719	Pipox Peroxisomal sarcosine oxidase	390	43.8004	0.00726904	1	1	549.91	8	5	17.6923	13	0.05	0.832	-0.01	0.5	-0.02	0.22	0.09	1	-0.05	Peroxisomal sarcosine oxidase;SOX;ortholog	PEROXISOMAL SARCOSINE OXIDASE (PTHR10961:SF7)	oxidoreductase activity	metabolic process		oxidase
IPI00857574	Grhpr Uncharacterized protein	197	21.2311	0.00781104	1	1	768.4	11	8	45.6853	15	61.8	0	0.63	0.28	0.4	0.24	0.73	0.24	IPI00857574	Grhpr Uncharacterized protein	197	21.2311	0.00781104	0.999895	0.999982	725.7	10	8	41.6244	16	2.79	0.108	0.07	0.63	-0.21	0.35	0.63	0.29	0.56
IPI00274175	Gm5121 40S ribosomal protein S8	208	24.1381	0.0107261	1	0	422.31	6	4	19.2308	10	20.56	0	0.45	0.28	0.42	0.27	0.72	0	IPI00274175	Gm5121 40S ribosomal protein S8	208	24.1381	0.0107261	1	0	591.3	9	5	26.4423	11	6.61	0.025	0.12	0.13	0.05	0.19	0.17	0.09	0.33	40S ribosomal protein S8;D3YW44;ortholog	40S RIBOSOMAL PROTEIN S8 (PTHR10394:SF1)	structural constituent of ribosome;nucleic acid binding	translation		ribosomal protein
IPI00120045	Hspe1-rs1 MCG8024	102	10.9529	0.00948096	1	0.991986	724.51	10	5	49.0196	16	0.63	0.441	0.07	0.41	0.06	0.54	0.07	0.35	IPI00120045	Hspe1-rs1 MCG8024	102	10.9529	0.00948096	1	0.996806	615.24	9	5	49.0196	17	6.69	0.02	-0.32	0.37	-0.32	0.5	-0.21	0.15	0.39
IPI00109823	Gbe1 1,4-alpha-glucan-branching enzyme	702	80.2945	0.00596045	1	1	764.66	12	8	12.963	16	16.03	0.001	-0.31	0.28	-0.29	0.24	-0.84	0	IPI00109823	Gbe1 1,4-alpha-glucan-branching enzyme	702	80.2945	0.00596045	1	1	1020.76	15	10	19.943	26	54.91	0	-0.3	0.17	-0.31	0.19	-0.26	0.08	-0.01	1,4-alpha-glucan-branching enzyme;GLGB;ortholog	1,4-ALPHA-GLUCAN-BRANCHING ENZYME (GLYCOGEN-BRANCHING ENZYME)(BRANCHER ENZYME) (PTHR10357:SF27)	amylase activity	glycogen metabolic process		amylase
IPI00323571	Apoe Apolipoprotein E	311	35.8263	0.00545264	1	1	763.84	12	9	34.0836	16	4.69	0.042	0.21	0.36	0.27	0.32	-0.17	0.12	IPI00323571	Apoe Apolipoprotein E	311	35.8263	0.00545264	1	1	753.03	13	10	42.1222	24	106.91	0	0.45	0.2	0.46	0.21	0.29	0.15	-0.24	Apolipoprotein E;APOE;ortholog	APOLIPOPROTEIN E (PTHR18976:SF2)	lipid transporter activity;transmembrane transporter activity	lipid transport;lipid metabolic process		transporter;apolipoprotein
IPI00129011	Ftcd Formimidoyltransferase-cyclodeaminase	541	58.8835	0.00573193	1	1	762.74	11	9	22.9205	17	12.35	0.002	0.48	0.58	0.71	0.49	-0.01	0.28	IPI00129011	Ftcd Formimidoyltransferase-cyclodeaminase	541	58.8835	0.00573193	1	1	1162.77	18	13	28.0961	29	0.68	0.414	-0.08	0.76	-0.39	0.96	0.16	0.34	0.56	Formimidoyltetrahydrofolate cyclodeaminase;FTCD;ortholog	SUBFAMILY NOT NAMED (PTHR12234:SF0)	transferase activity;hydrolase activity;deaminase activity	cellular amino acid catabolic process		transferase;deaminase
IPI00154047	Hibch 3-hydroxyisobutyryl-CoA hydrolase, mitochondrial	385	42.9922	0.00807471	1	1	728.3	11	8	19.2208	14	1.03	0.323	-0.12	0.39	-0.27	0.28	0.32	0.11	IPI00154047	Hibch 3-hydroxyisobutyryl-CoA hydrolase, mitochondrial	385	42.9922	0.00807471	1	1	982.83	15	9	21.5584	21	1.49	0.234	0.02	0.54	0.03	0.69	-0.2	0.21	-0.14	3-hydroxyisobutyryl-CoA hydrolase, mitochondrial;HIBCH;ortholog	LAMBDA-CRYSTALLIN HOMOLOG [SOURCE:UNIPROTKB/SWISS-PROT,ACC:Q9Y2S2] (PTHR11941:SF9)	oxidoreductase activity;acetyltransferase activity;hydro-lyase activity;racemase and epimerase activity;ligase activity	coenzyme metabolic process;vitamin biosynthetic process;carbohydrate metabolic process;fatty acid beta-oxidation		acetyltransferase;acyltransferase;dehydrogenase;hydratase;ligase;epimerase/racemase
IPI00471231	Ugt2a3 UDP-glucuronosyltransferase 2A3	534	61.0613	0.00779639	1	1	758.74	12	8	20.2247	20	26.91	0	0.47	0.34	0.6	0.27	0.28	0.24	IPI00471231	Ugt2a3 UDP-glucuronosyltransferase 2A3	534	61.0613	0.00779639	1	1	448.49	7	4	9.3633	8	2.53	0.151	0.09	0.13	0.14	0.14	0.01	0.08	0.38	UDP-glucuronosyltransferase 2A3;UD2A3;ortholog	SUBFAMILY NOT NAMED (PTHR11926:SF16)	transferase activity, transferring glycosyl groups	polysaccharide metabolic process;steroid metabolic process		glycosyltransferase	Nicotine degradation->UDP glycosyltransferase 2, member B7;;Nicotine degradation->UDP glycosytransferase 1, polypeptide A4;;;
IPI00130589	Sod1 Superoxide dismutase [Cu-Zn]	154	15.9148	0.00603662	1	1	755.22	10	7	50.6494	34	9.46	0.004	-0.11	0.22	-0.06	0.2	-0.33	0.08	IPI00130589	Sod1 Superoxide dismutase [Cu-Zn]	154	15.9148	0.00603662	1	1	953.01	13	8	50	55	28.37	0	-0.27	0.32	-0.37	0.46	-0.19	0.25	0.16	Superoxide dismutase [Cu-Zn];SODC;ortholog	SUPEROXIDE DISMUTASE [CU-ZN] (PTHR10003:SF11)	oxidoreductase activity;antioxidant activity			oxidoreductase
IPI00172146	Dhdh Trans-1,2-dihydrobenzene-1,2-diol dehydrogenase	333	36.2597	0.00601123	1	0.996033	677.74	8	6	15.015	11	9.76	0.011	-0.21	0.17	-0.18	0.19	-0.28	0	IPI00172146	Dhdh Trans-1,2-dihydrobenzene-1,2-diol dehydrogenase	333	36.2597	0.00601123	1	0.999793	985.64	13	10	31.8318	17	48.03	0	-0.6	0.3	-0.63	0.2	-0.18	0.19	0.39	Trans-1,2-dihydrobenzene-1,2-diol dehydrogenase;DHDH;ortholog	DIMERIC DIHYDRODIOL DEHYDROGENASE (PTHR22604:SF15)	oxidoreductase activity	respiratory electron transport chain;metabolic process		dehydrogenase
IPI00124771	Slc25a3 Phosphate carrier protein, mitochondrial	357	39.5884	0.00953955	1	0.981843	753.89	9	7	22.1289	13	159.01	0	0.52	0.12	0.44	0.06	0.65	0.06	IPI00124771	Slc25a3 Phosphate carrier protein, mitochondrial	357	39.5884	0.00953955	1	0.973866	597.08	10	7	16.8067	18	53.36	0	0.38	0.2	0.41	0.24	0.23	0.15	0.14	Phosphate carrier protein, mitochondrial;MPCP;ortholog	SUBFAMILY NOT NAMED (PTHR24089:SF50)	amino acid transmembrane transporter activity;transmembrane transporter activity;calcium ion binding;calmodulin binding	cation transport;phosphate transport;lipid transport;nucleobase, nucleoside, nucleotide and nucleic acid transport;phosphate metabolic process;nucleobase, nucleoside, nucleotide and nucleic acid metabolic process;lipid metabolic process	mitochondrial inner membrane;organelle	amino acid transporter;mitochondrial carrier protein;transfer/carrier protein;calmodulin
IPI00230113	Cyb5 Cytochrome b5	134	15.2135	0.00480518	1	0.998667	752.31	12	8	53.7313	28	6.08	0.018	0.13	0.24	0.21	0.25	0.01	0.13	IPI00230113	Cyb5 Cytochrome b5	134	15.2135	0.00480518	1	0.996444	648.05	9	5	47.7612	40	10.47	0.002	0.17	0.31	0.19	0.35	0.02	0.14	-0.04	Cytochrome b5;CYB5;ortholog	SUBFAMILY NOT NAMED (PTHR19359:SF7)	oxidoreductase activity	respiratory electron transport chain;steroid metabolic process		oxidase
IPI00131204	Ugp2 Isoform 1 of UTP--glucose-1-phosphate uridylyltransferase	508	56.9257	0.00743018	1	0.998846	750.52	11	7	19.4882	11	1.79	0.205	-0.16	0.42	-0.04	0.38	-0.67	0	IPI00131204	Ugp2 Isoform 1 of UTP--glucose-1-phosphate uridylyltransferase	508	56.9257	0.00743018	1	0.999728	724.1	13	9	21.6535	22	6.61	0.016	-0.24	0.35	-0.07	0.55	-0.36	0.17	0.08	UTP--glucose-1-phosphate uridylyltransferase;UGPA;ortholog	UTP-GLUCOSE-1-PHOSPHATE URIDYLYLTRANSFERASE 2 (UDP- GLUCOSE PYROPHOSPHORYLASE 2) (PTHR11952:SF1)	nucleotidyltransferase activity	polysaccharide metabolic process		nucleotidyltransferase
IPI00459487	Suclg2 Isoform 1 of Succinyl-CoA ligase [GDP-forming] subunit beta, mitochondrial	433	46.7927	0.00663916	1	0.998988	745.7	10	6	16.1663	17	1.91	0.181	-0.09	0.26	-0.17	0.21	0.03	0.28	IPI00459487	Suclg2 Isoform 1 of Succinyl-CoA ligase [GDP-forming] subunit beta, mitochondrial	433	46.7927	0.00663916	1	0.999935	1099.24	14	8	21.2471	28	4.4	0.043	-0.15	0.33	-0.2	0.27	0.17	0.19	0.06	Succinyl-CoA ligase [GDP-forming] subunit beta, mitochondrial;SUCB2;ortholog	SUBFAMILY NOT NAMED (PTHR11815:SF0)	ligase activity	tricarboxylic acid cycle;carbohydrate metabolic process		ligase
IPI00111258	Mvp major vault protein	870	96.7797	0.00536377	1	0.998554	743.27	10	7	12.2989	10	189.62	0	-0.76	0.16	-0.76	0.16	NA	0	IPI00111258	Mvp major vault protein	870	96.7797	0.00536377	1	0.999471	701.73	12	7	8.62069	13	1.98	0.175	-0.16	0.38	-0.48	0.1	0.2	0.26	-0.6
IPI00134704	Cryz Quinone oxidoreductase	331	35.2284	0.00807471	1	1	742.16	10	7	28.3988	12	0.68	0.422	-0.07	0.41	-0.06	0.46	-0.11	0.07	IPI00134704	Cryz Quinone oxidoreductase	331	35.2284	0.00807471	1	1	692.53	11	7	32.3263	16	24.99	0	-0.34	0.23	-0.34	0.16	-0.05	0.11	0.27	Quinone oxidoreductase;QOR;ortholog	QUINONE OXIDOREDUCTASE (PTHR11695:SF228)	oxidoreductase activity	apoptosis;carbohydrate metabolic process		dehydrogenase;reductase	Huntington disease->Tumor protein p53 inducible protein 3;;
IPI00321644	Cyp2d26 Cytochrome P450 2D26	500	56.9213	0.00616357	1	1	740.91	10	8	22	19	9.57	0.005	0.19	0.25	0.18	0.26	0.33	0.06	IPI00321644	Cyp2d26 Cytochrome P450 2D26	500	56.9213	0.00616357	1	1	1465.01	21	14	33.8	40	7.42	0.008	0.12	0.34	0.07	0.34	0.21	0.3	0.07	Cytochrome P450 2D26;CP2DQ;ortholog	SUBFAMILY NOT NAMED (PTHR24300:SF13)	oxidoreductase activity	respiratory electron transport chain;fatty acid metabolic process;steroid metabolic process		hydroxylase;oxygenase
IPI00356099	Gm5062 Uncharacterized protein	338	38.2858	0.00541455	1	0	221.24	2	2	10.6509	3	0.27	0.629	-0.1	0.36	-0.24	0.09	0.35	0	IPI00354819	Myl6 Isoform Smooth muscle of Myosin light polypeptide 6	151	16.9321	0.00431006	0.99997	0.329312	119.18	2	2	18.543	3	0.9	0.397	-0.46	1.46	-0.52	0.03	1.6	0	0.36	MCG140959, isoform CRA_a;Q642K0;ortholog	SUBFAMILY NOT NAMED (PTHR23048:SF0)	structural constituent of cytoskeleton;calcium ion binding;calmodulin binding	muscle contraction	actin cytoskeleton	actin family cytoskeletal protein;calmodulin
IPI00322931	Peci Isoform 2 of Peroxisomal 3,2-trans-enoyl-CoA isomerase	358	39.46	0.0085874	1	0.938461	740.73	12	8	20.1117	18	31.02	0	0.53	0.33	0.28	0.11	0.8	0.18	IPI00322931	Peci Isoform 2 of Peroxisomal 3,2-trans-enoyl-CoA isomerase	358	39.46	0.0085874	1	0.947499	710.77	11	7	20.1117	12	1.51	0.24	0.11	0.27	0.11	0.21	0.61	0	0.42	Enoyl-CoA delta isomerase 2, mitochondrial;ECI2;ortholog	LAMBDA-CRYSTALLIN HOMOLOG [SOURCE:UNIPROTKB/SWISS-PROT,ACC:Q9Y2S2] (PTHR11941:SF9)	oxidoreductase activity;acetyltransferase activity;hydro-lyase activity;racemase and epimerase activity;ligase activity	coenzyme metabolic process;vitamin biosynthetic process;carbohydrate metabolic process;fatty acid beta-oxidation		acetyltransferase;acyltransferase;dehydrogenase;hydratase;ligase;epimerase/racemase
IPI00459279	Qdpr Dihydropteridine reductase	241	25.5358	0.00782568	1	0.994949	737.38	10	7	41.9087	16	0.03	0.869	0	0.63	0.11	0.68	-0.42	0.09	IPI00459279	Qdpr Dihydropteridine reductase	241	25.5358	0.00782568	1	0.982358	495.04	7	5	27.8008	13	6.72	0.021	-0.45	0.5	-0.64	0.23	-0.14	0.68	0.45	Dihydropteridine reductase;DHPR;ortholog	SUBFAMILY NOT NAMED (PTHR15104:SF0)	oxidoreductase activity	cellular amino acid catabolic process		dehydrogenase;reductase
IPI00131478	Sult1a1 Arylsulfotransferase ST1A4	298	34.6765	0.00817725	1	1	733.69	9	7	31.5436	12	140.16	0	-0.9	0.27	-0.86	0.21	-1.41	0.2	IPI00131478	Sult1a1 Arylsulfotransferase ST1A4	298	34.6765	0.00817725	1	0.981152	436.48	7	7	28.5235	10	245.88	0	-1.6	0.31	-1.6	0.29	-1.58	0.42	0.7
IPI00454049	Echs1 Enoyl-CoA hydratase, mitochondrial	290	31.4362	0.00855811	1	1	732.64	11	10	34.8276	16	9.35	0.005	0.33	0.42	0.31	0.3	1.46	0	IPI00454049	Echs1 Enoyl-CoA hydratase, mitochondrial	290	31.4362	0.00855811	1	1	402.39	7	5	23.1034	8	5.14	0.047	0.1	0.1	0.23	0	0.05	0.09	0.28	Enoyl-CoA hydratase, mitochondrial;ECHM;ortholog	LAMBDA-CRYSTALLIN HOMOLOG [SOURCE:UNIPROTKB/SWISS-PROT,ACC:Q9Y2S2] (PTHR11941:SF9)	oxidoreductase activity;acetyltransferase activity;hydro-lyase activity;racemase and epimerase activity;ligase activity	coenzyme metabolic process;vitamin biosynthetic process;carbohydrate metabolic process;fatty acid beta-oxidation		acetyltransferase;acyltransferase;dehydrogenase;hydratase;ligase;epimerase/racemase
IPI00136984	Rps7 40S ribosomal protein S7	194	22.0952	0.0105796	1	0.981866	732.61	13	12	52.0619	15	9.71	0.004	0.14	0.17	0.12	0.12	0.39	0.09	IPI00136984	Rps7 40S ribosomal protein S7	194	22.0952	0.0105796	1	0.955211	425.04	8	6	30.9278	13	11.95	0.004	0.22	0.19	0.24	0.27	0.19	0.16	-0.08	40S ribosomal protein S7;RS7;ortholog	SUBFAMILY NOT NAMED (PTHR11278:SF0)	structural constituent of ribosome;nucleic acid binding	translation		ribosomal protein
IPI00420726	Rps9 40S ribosomal protein S9	194	22.5595	0.0111216	1	1	729.11	14	10	41.7526	20	25.41	0	0.27	0.21	0.18	0.18	0.44	0.15	IPI00420726	Rps9 40S ribosomal protein S9	194	22.5595	0.0111216	1	1	788.46	16	11	43.299	22	17.48	0	0.16	0.15	0.1	0.24	0.22	0.12	0.11	40S ribosomal protein S9;RS9;ortholog	40S RIBOSOMAL PROTEIN S9 (PTHR11831:SF3)	structural constituent of ribosome;nucleic acid binding	translation		ribosomal protein
IPI00126940	Adk Isoform Long of Adenosine kinase	361	40.1055	0.00579541	1	0.999206	727.1	12	8	22.9917	15	0	0.967	0	0.38	-0.08	0.24	0.07	0.47	IPI00126940	Adk Isoform Long of Adenosine kinase	361	40.1055	0.00579541	1	0.999718	735.02	14	10	21.3296	20	13.06	0.001	-0.36	0.44	-0.63	0.21	-0.01	0.42	0.36	Adenosine kinase;ADK;ortholog	ADENOSINE KINASE (PTHR10584:SF24)	carbohydrate kinase activity;nucleotide kinase activity	monosaccharide metabolic process;nucleobase, nucleoside, nucleotide and nucleic acid metabolic process		carbohydrate kinase;nucleotide kinase;carbohydrate kinase;nucleotide kinase
IPI00857345	Rps5 Uncharacterized protein	182	20.3827	0.00994971	1	0.99576	726.61	12	7	26.3736	17	20.92	0	0.35	0.31	0.26	0.13	0.69	0.35	IPI00857345	Rps5 Uncharacterized protein	182	20.3827	0.00994971	1	0.98794	566.35	9	5	25.2747	15	5.38	0.028	0.24	0.39	0.16	0.38	0.63	0.45	0.11
IPI00263879	Gm2000;Rpl35 60S ribosomal protein L35	123	14.5256	0.0115317	1	1	725.14	10	6	39.0244	15	37.72	0	0.34	0.18	0.22	0.05	0.48	0.12	IPI00263879	Gm2000;Rpl35 60S ribosomal protein L35	123	14.5256	0.0115317	1	1	637.64	8	5	30.0813	12	4.83	0.043	0.44	0.6	0.55	0.74	0.12	0.19	-0.1	60S ribosomal protein L35;RL35;ortholog	SUBFAMILY NOT NAMED (PTHR13872:SF5)	transferase activity, transferring glycosyl groups;structural constituent of ribosome;nucleic acid binding	translation;protein amino acid glycosylation		glycosyltransferase;ribosomal protein
IPI00400301	Cpox Coproporphyrinogen-III oxidase, mitochondrial	443	49.6648	0.00854346	1	1	662.87	10	7	19.1874	13	15.87	0.001	0.79	0.66	0.75	0.91	0.87	0.19	IPI00400301	Cpox Coproporphyrinogen-III oxidase, mitochondrial	443	49.6648	0.00854346	1	1	231.88	4	4	10.8352	4	7.31	0.035	0.51	0.38	NA	0	0.51	0.38	0.28	Coproporphyrinogen-III oxidase, mitochondrial;HEM6;ortholog	COPROPORPHYRINOGEN III OXIDASE, MITOCHONDRIAL (PTHR10755:SF0)	oxidoreductase activity	coenzyme metabolic process;porphyrin metabolic process		oxidase	Heme biosynthesis->Coproporphyrinogen Oxidase (oxygen dependent);;
IPI00622875	Abcb11 Bile salt export pump	1321	146.565	0.00762061	1	0.998665	718.15	10	6	4.84481	22	13.63	0.001	0.3	0.32	0.44	0.24	-0.02	0.35	IPI00622875	Abcb11 Bile salt export pump	1321	146.565	0.00762061	1	0.982862	460.77	6	3	2.87661	16	1.53	0.228	0.07	0.21	0.11	0.17	-0.14	0.27	0.23	Bile salt export pump;ABCBB;ortholog	SUBFAMILY NOT NAMED (PTHR24221:SF24)	ATPase activity, coupled to transmembrane movement of substances;transmembrane transporter activity	immune system process;extracellular transport;response to toxin		ATP-binding cassette (ABC) transporter
IPI00125813	Dpp4 Dipeptidyl peptidase 4	760	87.3632	0.00594775	1	0.997943	715.36	10	8	13.2895	15	11.02	0.003	0.26	0.27	0.26	0.27	NA	0	IPI00125813	Dpp4 Dipeptidyl peptidase 4	760	87.3632	0.00594775	1	0.99967	786.74	12	9	15.7895	20	2.64	0.114	0.13	0.33	0.21	0.35	-0.1	0.13	0.13	Dipeptidyl peptidase 4;DPP4;ortholog	DIPEPTIDYL PEPTIDASE IV (PTHR11731:SF24)	serine-type peptidase activity;protein binding	immune system process;neurological system process;cation transport;cell surface receptor linked signal transduction;protein amino acid acetylation;proteolysis;cell surface receptor linked signal transduction;cellular defense response		serine protease;serine protease;enzyme modulator
IPI00317740	Gnb2l1 Guanine nucleotide-binding protein subunit beta-2-like 1	317	35.0365	0.00754736	1	1	713.25	10	9	41.0095	12	8.05	0.01	0.59	0.7	0.46	0.56	1.05	0.82	IPI00317740	Gnb2l1 Guanine nucleotide-binding protein subunit beta-2-like 1	317	35.0365	0.00754736	1	1	636.19	9	7	25.5521	14	10.02	0.005	0.26	0.26	0.28	0.27	0.23	0.28	0.33	Guanine nucleotide-binding protein subunit beta-2-like 1;GBLP;ortholog	SUBFAMILY NOT NAMED (PTHR19868:SF0)		protein targeting;signal transduction;signal transduction
IPI00121493	Ttc36 Tetratricopeptide repeat protein 36	186	20.1022	0.00498291	1	1	711.33	11	7	39.2473	13	3.96	0.067	-0.14	0.21	-0.11	0.15	-0.28	0.25	IPI00121493	Ttc36 Tetratricopeptide repeat protein 36	186	20.1022	0.00498291	1	1	505.87	7	5	30.6452	9	21.96	0	-0.67	0.4	-1.03	0.12	-0.25	0.14	0.53	Tetratricopeptide repeat protein 36;TTC36;ortholog	SUBFAMILY NOT NAMED (PTHR21405:SF0)
IPI00132728	Cyc1 Isoform 1 of Cytochrome c1, heme protein, mitochondrial	325	35.2869	0.00942236	1	0.997918	708.61	9	7	28.3077	23	128.15	0	0.68	0.25	0.67	0.25	0.72	0.3	IPI00132728	Cyc1 Isoform 1 of Cytochrome c1, heme protein, mitochondrial	325	35.2869	0.00942236	1	0.995276	489.35	8	5	16.9231	12	14.15	0.002	0.33	0.26	0.35	0.22	0.03	0.2	0.35	Cytochrome c1, heme protein, mitochondrial;CY1;ortholog	CYTOCHROME C1, HEME PROTEIN, MITOCHONDRIAL (PTHR10266:SF2)	oxidoreductase activity	oxidative phosphorylation;respiratory electron transport chain	mitochondrion;organelle	reductase	FAS signaling pathway->CytochromeC;;ATP synthesis->Cytochrome bc1;;Huntington disease->Cytochrome c;;;;
IPI00130530	Grhpr Glyoxylate reductase/hydroxypyruvate reductase	328	35.2885	0.00756201	0.999946	0.999937	707.87	10	8	31.0976	14	49.94	0	0.6	0.29	0.37	0.21	0.75	0.26	IPI00130530	Grhpr Glyoxylate reductase/hydroxypyruvate reductase	328	35.2885	0.00756201	0.999999	0.998976	787.24	11	8	27.439	17	2.67	0.116	0.09	0.62	-0.21	0.35	0.63	0.29	0.51	Glyoxylate reductase/hydroxypyruvate reductase;GRHPR;ortholog	GLYOXYLATE/HYDROXYPYRUVATE REDUCTASE (PTHR10996:SF26)	oxidoreductase activity	carbohydrate metabolic process;cellular amino acid biosynthetic process		dehydrogenase;reductase
IPI00122633	Acsf2 Acyl-CoA synthetase family member 2, mitochondrial	615	67.889	0.00811865	1	1	700.26	10	7	17.2358	15	9.93	0.005	0.67	0.77	0.62	0.56	0.75	0.9	IPI00122633	Acsf2 Acyl-CoA synthetase family member 2, mitochondrial	615	67.889	0.00811865	1	1	380.13	6	6	12.5203	8	34	0	0.66	0.32	NA	0	0.66	0.32	0.01	Acyl-CoA synthetase family member 2, mitochondrial;ACSF2;ortholog	SUBFAMILY NOT NAMED (PTHR24095:SF17)	oxidoreductase activity;ligase activity	immune system process;coenzyme metabolic process;cellular amino acid biosynthetic process;fatty acid metabolic process		dehydrogenase;ligase
IPI00469918	Rps16 Rps16 protein	172	19.2437	0.0105942	1	1	695.27	13	7	33.1395	29	23.35	0	0.25	0.21	0.08	0.17	0.48	0.06	IPI00469918	Rps16 Rps16 protein	172	19.2437	0.0105942	1	1	511.75	9	6	30.814	13	3.8	0.069	0.06	0.11	0.06	0.11	NA	0	0.19	40S ribosomal protein S16;RS16;ortholog	SUBFAMILY NOT NAMED (PTHR21569:SF0)	structural constituent of ribosome;RNA binding	translation	ribonucleoprotein complex	ribonucleoprotein;ribosomal protein
IPI00125325	Decr2 Peroxisomal 2,4-dienoyl-CoA reductase	292	31.2623	0.00901221	1	1	692.81	11	9	31.8493	13	8.03	0.01	0.35	0.41	0.3	0.53	0.5	0.29	IPI00125325	Decr2 Peroxisomal 2,4-dienoyl-CoA reductase	292	31.2623	0.00901221	1	1	341.67	5	4	20.2055	8	1.47	0.249	0.24	1.07	0.19	0.62	0.46	1.18	0.11	Peroxisomal 2,4-dienoyl-CoA reductase;DECR2;ortholog	SUBFAMILY NOT NAMED (PTHR24315:SF0)	oxidoreductase activity	fatty acid beta-oxidation		dehydrogenase;reductase
IPI00114560	Rab1 Ras-related protein Rab-1A	205	22.6454	0.00587158	1	0.979232	687.28	11	9	42.9268	15	0.96	0.338	0.11	0.54	0.05	0.33	0.26	0.66	IPI00114560	Rab1 Ras-related protein Rab-1A	205	22.6454	0.00587158	1	0.941225	523.21	8	5	23.9024	12	11.12	0.006	-0.19	0.15	-0.27	0.16	-0.07	0.07	0.3	Ras-related protein Rab-1A;RAB1A;ortholog	SUBFAMILY NOT NAMED (PTHR24073:SF212)
IPI00116748	Ndufa10 NADH dehydrogenase [ubiquinone] 1 alpha subcomplex subunit 10, mitochondrial	355	40.5597	0.00772314	1	1	686.13	11	9	24.7887	13	108.33	0	0.33	0.1	0.25	0.04	0.41	0.08	IPI00116748	Ndufa10 NADH dehydrogenase [ubiquinone] 1 alpha subcomplex subunit 10, mitochondrial	355	40.5597	0.00772314	1	1	548.93	8	6	17.4648	10	13.59	0.002	0.23	0.19	0.22	0.11	0.38	0.51	0.1	NADH dehydrogenase [ubiquinone] 1 alpha subcomplex subunit 10, mitochondrial;NDUAA;ortholog	NADH DEHYDROGENASE [UBIQUINONE] 1 ALPHA SUBCOMPLEX SUBUNIT 10, MITOCHONDRIAL (PTHR10513:SF2)	oxidoreductase activity;nucleotide kinase activity	oxidative phosphorylation;respiratory electron transport chain;purine base metabolic process;pyrimidine base metabolic process		nucleotide kinase;oxidoreductase;nucleotide kinase
IPI00130144	Ephx1 Microsomal epoxide hydrolase	455	52.525	0.00855811	1	0.993486	685.61	12	11	27.9121	14	4.51	0.045	0.23	0.38	0.29	0.09	0.21	0.42	IPI00130144	Ephx1 Microsomal epoxide hydrolase	455	52.525	0.00855811	1	0.999325	1343.85	18	15	36.044	29	93.65	0	0.77	0.39	1	0.45	0.47	0.29	-0.54
IPI00115824	Nipsnap1 Protein NipSnap homolog 1	284	33.324	0.00975928	1	1	682.83	11	8	33.4507	17	39.69	0	0.42	0.22	0.45	0.23	0.3	0.12	IPI00115824	Nipsnap1 Protein NipSnap homolog 1	284	33.324	0.00975928	1	0.999997	342.1	6	4	19.3662	10	6.31	0.031	0.32	0.31	0.32	0.21	0.33	0.44	0.1	Protein NipSnap homolog 1;NIPS1;ortholog	NIPSNAP 2 (PTHR21017:SF5)		intracellular protein transport;vesicle-mediated transport		membrane traffic protein
IPI00115827	Gbas Protein NipSnap homolog 2	281	32.8938	0.00956885	1	0	48.77	1	1	2.13523	2	1.6	0.334	0.09	0.11	0.07	0	0.2	0	IPI00115850	Idi1 isopentenyl-diphosphate Delta-isomerase 1	283	32.4387	0.00659521	0.998633	0.72999	103.03	2	2	7.42049	2	10.8	0.081	-1.1	0.48	NA	0	-1.1	0.48	1.19
IPI00475154	Rpn2 Dolichyl-diphosphooligosaccharide--protein glycosyltransferase subunit 2	631	69.002	0.00546533	1	0.973388	682.22	9	8	19.8098	13	34.92	0	0.4	0.22	0.29	0.22	0.5	0.24	IPI00475154	Rpn2 Dolichyl-diphosphooligosaccharide--protein glycosyltransferase subunit 2	631	69.002	0.00546533	1	0.797904	286.92	4	3	9.66719	5	0.27	0.619	0.03	0.17	0.13	0	0.03	0.19	0.37	Dolichyl-diphosphooligosaccharide--protein glycosyltransferase subunit 2;RPN2;ortholog	SUBFAMILY NOT NAMED (PTHR12640:SF0)	transferase activity, transferring glycosyl groups	protein modification process		glycosyltransferase
IPI00319973	Pgrmc1 Membrane-associated progesterone receptor component 1	195	21.6628	0.00438623	1	0.998299	676.74	10	7	33.3333	16	18.94	0	0.29	0.26	0.29	0.29	0.3	0.25	IPI00319973	Pgrmc1 Membrane-associated progesterone receptor component 1	195	21.6628	0.00438623	1	0.990044	455.07	7	5	20.5128	10	4.68	0.051	0.33	0.41	NA	0	0.33	0.41	-0.04	Membrane-associated progesterone receptor component 1;PGRC1;ortholog	MEMBRANE-ASSOCIATED PROGESTERONE RECEPTOR COMPONENT 1 (PTHR10281:SF23)	receptor activity;receptor binding	signal transduction;signal transduction		signaling molecule;receptor
IPI00139795	Rplp2 60S acidic ribosomal protein P2	115	11.6258	0.00422119	1	1	676.66	8	7	79.1304	16	12.76	0.002	0.32	0.33	0.34	0.4	0.27	0.29	IPI00139795	Rplp2 60S acidic ribosomal protein P2	115	11.6258	0.00422119	1	1	390.8	5	3	40.8696	8	3.9	0.096	0.24	0.29	0.24	0.49	0.16	0.08	0.08	60S acidic ribosomal protein P2;RLA2;ortholog	60S ACIDIC RIBOSOMAL PROTEIN P2 (PTHR21141:SF5)	structural constituent of ribosome;nucleic acid binding	translation		ribosomal protein
IPI00115992	Gm4963 Uncharacterized protein	125	13.6816	0.010521	1	0.906113	537.23	9	5	25.6	17	13.54	0.002	0.25	0.23	0.12	0.1	0.56	0.1	IPI00115992	Gm4963 Uncharacterized protein	125	13.6816	0.010521	1	0.963922	647.29	11	6	32	30	4.19	0.049	0.09	0.22	0.06	0.23	0.23	0.09	0.16	Protein Gm4963;D3YXG3;ortholog	SUBFAMILY NOT NAMED (PTHR12850:SF4)
IPI00131438	Pck1 Phosphoenolpyruvate carboxykinase, cytosolic [GTP]	622	69.2921	0.00616357	1	1	675.13	10	9	19.7749	16	119.24	0	0.7	0.25	0.55	0.32	0.8	0.2	IPI00131438	Pck1 Phosphoenolpyruvate carboxykinase, cytosolic [GTP]	622	69.2921	0.00616357	1	1	657.3	10	8	15.7556	10	12.37	0.002	0.62	0.56	-0.39	0.04	0.9	0.11	0.08	Phosphoenolpyruvate carboxykinase, cytosolic [GTP];PCKGC;ortholog	SUBFAMILY NOT NAMED (PTHR11561:SF0)	carboxy-lyase activity	gluconeogenesis		decarboxylase	Pyruvate metabolism->Phosphoenolpyruvate Carboxykinase;;
IPI00122565	Gdi2 Isoform 1 of Rab GDP dissociation inhibitor beta	445	50.4867	0.00587158	1	0.996923	673.54	9	7	23.5955	10	4.1	0.066	-0.17	0.23	-0.25	0	-0.13	0.26	IPI00122565	Gdi2 Isoform 1 of Rab GDP dissociation inhibitor beta	445	50.4867	0.00587158	1	0.995843	553.63	9	7	20.4494	16	23.93	0	-0.41	0.3	-0.61	0.17	-0.14	0.15	0.24	Rab GDP dissociation inhibitor beta;GDIB;ortholog	SUBFAMILY NOT NAMED (PTHR11787:SF0)	acyltransferase activity;protein binding;small GTPase regulator activity	neurotransmitter secretion;intracellular protein transport;vesicle-mediated transport;intracellular signaling cascade;synaptic transmission;intracellular signaling cascade;synaptic transmission		acyltransferase;G-protein modulator
IPI00119618	Canx Calnexin	591	67.2177	0.00433545	1	1	670.07	11	7	11.5059	16	3.1	0.095	0.08	0.15	0.05	0.09	0.21	0.19	IPI00119618	Canx Calnexin	591	67.2177	0.00433545	1	1	551.69	9	5	7.78342	16	1.41	0.253	-0.07	0.2	-0.11	0.12	0.3	0.24	0.15	Calnexin;CALX;ortholog	CALNEXIN (PTHR11073:SF1)	calcium ion binding	intracellular protein transport;exocytosis;protein folding		chaperone;calcium-binding protein
IPI00849793	Rpl12 60S ribosomal protein L12	165	17.7755	0.00989111	1	0.980322	667.01	9	7	60	12	5.41	0.036	0.19	0.23	0.19	0.23	NA	0	IPI00849793	Rpl12 60S ribosomal protein L12	165	17.7755	0.00989111	1	0.990575	769.35	11	7	60	21	8.18	0.009	0.3	0.39	0.29	0.42	0.32	0.38	-0.11	60S ribosomal protein L12;RL12;ortholog	60S RIBOSOMAL PROTEIN L12 (PTHR11661:SF2)	structural constituent of ribosome;nucleic acid binding	translation		ribosomal protein
IPI00114331	Amacr Alpha-methylacyl-CoA racemase	381	41.6735	0.0071665	1	0.995993	657.14	8	6	23.0971	14	6.74	0.016	0.28	0.37	-0.09	0.09	0.59	0.12	IPI00114331	Amacr Alpha-methylacyl-CoA racemase	381	41.6735	0.0071665	1	0.984089	451.45	6	5	19.685	6	0.8	0.397	-0.13	0.44	-0.19	0.45	0.26	0.12	0.41	Alpha-methylacyl-CoA racemase;AMACR;ortholog	SUBFAMILY NOT NAMED (PTHR11837:SF0)	racemase and epimerase activity	lipid metabolic process		epimerase/racemase	Carnitine and CoA metabolism->L-carnitine dehydratase;;Carnitine metabolism->Carnitine dehydratase;;;
IPI00274407	Tufm Isoform 1 of Elongation factor Tu, mitochondrial	452	49.459	0.00731299	1	0.980614	657	10	7	20.7965	12	6.41	0.023	-0.26	0.33	-0.56	0.25	-0.09	0.34	IPI00274407	Tufm Isoform 1 of Elongation factor Tu, mitochondrial	452	49.459	0.00731299	1	0.935795	527.69	8	6	15.708	12	9.02	0.008	-0.32	0.32	-0.35	0.3	0.02	0.33	0.06
IPI00123639	Calr Calreticulin	416	47.9469	0.00418311	1	1	654.26	10	7	25.9615	12	14.57	0.002	0.56	0.44	0.49	0.55	0.7	0.27	IPI00123639	Calr Calreticulin	416	47.9469	0.00418311	1	1	691.69	12	8	22.5962	15	9.77	0.005	0.26	0.29	0.09	0.27	0.4	0.22	0.3	Calreticulin;CALR;ortholog	CALRETICULIN (PTHR11073:SF2)	calcium ion binding	protein folding		calcium-binding protein
IPI00110684	Ppa1 Inorganic pyrophosphatase	289	32.6282	0.00526221	1	1	654.26	9	7	29.7578	16	0.58	0.454	-0.11	0.72	-0.06	0.86	-0.22	0.22	IPI00110684	Ppa1 Inorganic pyrophosphatase	289	32.6282	0.00526221	1	1	613.04	10	7	29.0657	18	33.59	0	-0.58	0.37	-0.68	0.26	-0.18	0.14	0.47	Inorganic pyrophosphatase;IPYR;ortholog	INORGANIC PYROPHOSPHATASE (PTHR10286:SF0)	pyrophosphatase activity	polyphosphate catabolic process		pyrophosphatase
IPI00122549	Vdac1 Isoform Pl-VDAC1 of Voltage-dependent anion-selective channel protein 1	296	32.3134	0.00867529	1	0.994657	651.58	10	8	34.1216	11	85.29	0	0.61	0.2	0.65	0.17	0.4	0.1	IPI00122549	Vdac1 Isoform Pl-VDAC1 of Voltage-dependent anion-selective channel protein 1	296	32.3134	0.00867529	1	0.988641	637.64	9	7	35.8108	14	9.5	0.006	0.19	0.25	0.25	0.15	-0.07	0.16	0.42
IPI00154059	Ttpa Tocopherol (Alpha) transfer protein, isoform CRA_a	209	24.1265	0.00866064	1	0.87019	411.64	7	6	30.622	7	2.9	0.119	-0.12	0.17	-0.12	0.17	NA	0	IPI00154059	Ttpa Tocopherol (Alpha) transfer protein, isoform CRA_a	209	24.1265	0.00866064	1	0.793691	263.63	4	3	18.1818	5	12.61	0.012	-0.33	0.19	-0.37	0.24	-0.15	0.16	0.21
IPI00318750	Dhrs4 Dehydrogenase/reductase SDR family member 4	279	29.8757	0.00994971	1	0.999985	648.35	11	8	27.2401	12	35.24	0	0.44	0.24	0.38	0.22	0.69	0.17	IPI00318750	Dhrs4 Dehydrogenase/reductase SDR family member 4	279	29.8757	0.00994971	1	0.999996	738.68	12	8	35.1254	17	32.58	0	0.68	0.41	0.62	0.2	0.81	0.52	-0.24
IPI00121190	Egfr Epidermal growth factor receptor	1210	134.748	0.00643018	1	1	645.66	10	8	8.42975	17	15.46	0.001	0.82	0.87	0.9	0.41	0.57	1.51	IPI00121190	Egfr Epidermal growth factor receptor	1210	134.748	0.00643018	1	0.999999	421.45	7	6	6.94215	10	1.69	0.212	0.09	0.96	-0.69	0.13	1.06	0.19	0.73	Epidermal growth factor receptor;EGFR;ortholog	SUBFAMILY NOT NAMED (PTHR24416:SF217)	non-membrane spanning protein tyrosine kinase activity;transmembrane receptor protein kinase activity;transmembrane receptor protein tyrosine kinase activity;transmembrane receptor protein kinase activity;growth factor activity	female gamete generation;fertilization;immune system process;visual perception;sensory perception;carbohydrate transport;induction of apoptosis;negative regulation of apoptosis;cell cycle;transmembrane receptor protein tyrosine kinase signaling pathway;induction of apoptosis;negative regulation of apoptosis;JAK-STAT cascade;cell-cell signaling;cell-cell adhesion;regulation of carbohydrate metabol…		non-receptor tyrosine protein kinase;tyrosine protein kinase receptor;growth factor;tyrosine protein kinase receptor;non-receptor tyrosine protein kinase	Gonadotropin releasing hormone receptor pathway->EGFR;;EGF receptor signaling pathway->epidermal growth factor receptor;;Cadherin signaling pathway->Epidermal growth factor receptor;;;;
IPI00129056	Glyat Isoform 1 of Glycine N-acyltransferase	296	34.058	0.00835303	1	0.999999	645.23	11	8	34.1216	13	15.32	0.001	0.32	0.26	0.29	0.2	0.57	0.26	IPI00129056	Glyat Isoform 1 of Glycine N-acyltransferase	296	34.058	0.00835303	1	0.999383	660.89	11	8	30.4054	15	7.85	0.01	-0.17	0.28	-0.26	0.09	0.19	0.13	0.49
IPI00121348	Sds L-serine dehydratase/L-threonine deaminase	327	34.5532	0.00672705	1	1	644.18	8	6	34.8624	12	47.06	0	-0.55	0.27	-0.46	0.27	-0.8	0.13	IPI00121348	Sds L-serine dehydratase/L-threonine deaminase	327	34.5532	0.00672705	1	1	663.35	9	7	34.2508	15	21.59	0	-0.84	0.6	-0.99	0.58	-0.33	0.2	0.29	L-serine dehydratase/L-threonine deaminase;SDHL;ortholog	L-SERINE DEHYDRATASE (PTHR10314:SF10)	hydrolase activity;hydro-lyase activity;racemase and epimerase activity;deaminase activity	neurological system process;synaptic transmission;gluconeogenesis;cellular amino acid biosynthetic process;cellular amino acid catabolic process;synaptic transmission		dehydratase;epimerase/racemase;deaminase
IPI00757372	Isoc2a Isochorismatase domain-containing protein 2A, mitochondrial	206	22.385	0.00798682	1	1	637.85	8	7	54.3689	13	1.26	0.274	0.14	0.49	0.05	0.44	0.43	0.43	IPI00757372	Isoc2a Isochorismatase domain-containing protein 2A, mitochondrial	206	22.385	0.00798682	0.999999	0.999999	151.06	2	2	16.0194	3	1.2	0.334	-0.24	0.38	-0.49	0.08	0.15	0	0.38	Isochorismatase domain-containing protein 2A, mitochondrial;ISC2A;ortholog	SUBFAMILY NOT NAMED (PTHR14119:SF0)	oxidoreductase activity	metabolic process		hydroxylase
IPI00222809	H6pd Hexose-6-phosphate dehydrogenase	797	89.8353	0.00662451	1	0.96015	634.55	10	8	15.6838	11	1.36	0.261	0.19	0.49	-0.06	0.24	0.71	0.28	IPI00222809	H6pd Hexose-6-phosphate dehydrogenase	797	89.8353	0.00662451	0.99415	0.248537	47.93	1	1	1.38018	1	0	1	0.06	0	0.06	0	NA	0	0.13
IPI00223714	Hist1h1e Histone H1.4	219	21.946	0.0115903	1	1	630.11	10	9	29.2237	18	103.07	0	0.75	0.3	0.83	0.31	0.67	0.28	IPI00223714	Hist1h1e Histone H1.4	219	21.946	0.0115903	0.999997	0.999995	402.87	6	4	16.895	10	23.64	0	0.17	0.09	0.17	0.1	0.1	0.03	0.58	Histone H1.4;H14;ortholog	SUBFAMILY NOT NAMED (PTHR11467:SF0)	DNA binding	nucleobase, nucleoside, nucleotide and nucleic acid metabolic process;establishment or maintenance of chromatin architecture;establishment or maintenance of chromatin architecture		histone
IPI00230133	Hist1h1b Histone H1.5	223	22.5444	0.0113999	1	0	111.69	2	2	11.2108	2	14.11	0.064	0.85	0.32	NA	0	0.85	0.32	IPI00230145	Fth1 Ferritin heavy chain	182	21.0352	0.00547803	1	1	191.83	4	4	22.5275	4	0.54	0.491	-0.11	0.3	-0.2	0.41	0.09	0.06	0.96	Histone H1.5;H15;ortholog	SUBFAMILY NOT NAMED (PTHR11467:SF0)	DNA binding	nucleobase, nucleoside, nucleotide and nucleic acid metabolic process;establishment or maintenance of chromatin architecture;establishment or maintenance of chromatin architecture		histone
IPI00120212	Ndufa9 NADH dehydrogenase [ubiquinone] 1 alpha subcomplex subunit 9, mitochondrial	377	42.4643	0.0100962	1	0.998019	628.74	9	8	30.7692	14	97.96	0	0.4	0.14	0.32	0.09	0.46	0.16	IPI00120212	Ndufa9 NADH dehydrogenase [ubiquinone] 1 alpha subcomplex subunit 9, mitochondrial	377	42.4643	0.0100962	1	0.994703	609.2	8	6	26.5252	12	36.94	0	0.25	0.13	0.27	0.13	0.11	0.11	0.15	NADH dehydrogenase [ubiquinone] 1 alpha subcomplex subunit 9, mitochondrial;NDUA9;ortholog	NADH-UBIQUINONE OXIDOREDUCTASE 39 KDA SUBUNIT (PTHR12126:SF1)	oxidoreductase activity	oxidative phosphorylation;respiratory electron transport chain		dehydrogenase;reductase
IPI00938437	Akr7a5 aflatoxin B1 aldehyde reductase member 2	367	40.5682	0.00806006	1	0.998899	627.87	10	6	19.0736	15	1.96	0.179	0.17	0.39	0.26	0.49	0.02	0.08	IPI00938437	Akr7a5 aflatoxin B1 aldehyde reductase member 2	367	40.5682	0.00806006	1	0.999851	787.26	13	9	29.9728	17	0.54	0.471	-0.04	0.27	-0.04	0.29	-0.05	0.26	0.21
IPI00114642	Hist1h2bl;Hist1h2bn;Hist1h2bf;Hist1h2bj Histone H2B type 1-F/J/L	126	13.9096	0.0107554	1	0	626.58	11	9	53.1746	20	30.18	0	0.49	0.36	0.71	0.42	0.43	0.36	IPI00114642	Hist1h2bl;Hist1h2bn;Hist1h2bf;Hist1h2bj Histone H2B type 1-F/J/L	126	13.9096	0.0107554	0.999947	0	150.77	3	2	14.2857	5	1.02	0.369	0.64	1.68	0.63	0	0.95	2.11	-0.15	Histone H2B type 1-F/J/L;H2B1F;ortholog	No Panther Hit
IPI00222496	Pdia6 Putative uncharacterized protein	445	48.6406	0.00490674	1	0.968846	620.44	8	6	18.6517	10	5.47	0.037	0.32	0.37	0.32	0.37	NA	0	IPI00222496	Pdia6 Putative uncharacterized protein	445	48.6406	0.00490674	1	1	1057.35	12	8	28.5393	19	1.89	0.18	0.13	0.5	-0.06	0.21	0.69	0.29	0.19	Protein disulfide-isomerase A6;Q3TML0;ortholog	SUBFAMILY NOT NAMED (PTHR18929:SF32)	protein disulfide isomerase activity	protein modification process		isomerase
IPI00669224	EG630612 40S ribosomal protein S18-like	166	19.0322	0.0103745	0.97444	0.974053	619.81	9	6	24.6988	15	5.9	0.025	0.3	0.42	0.22	0.51	0.56	0.18	IPI00669224	EG630612 40S ribosomal protein S18-like	166	19.0322	0.0103745	0.99996	0.999956	598.79	9	5	23.494	18	1.17	0.291	0.06	0.37	0.02	0.35	0.17	0.43	0.24	Protein Gm17352;F6YVP7;ortholog	40S RIBOSOMAL PROTEIN S18 (PTHR10871:SF2)	structural constituent of ribosome;nucleic acid binding	translation		ribosomal protein
IPI00117264	Park7 Protein DJ-1	189	19.9904	0.0063667	1	0.989469	614.56	10	7	35.4497	22	1.02	0.322	-0.1	0.6	-0.1	0.38	-0.11	0.98	IPI00117264	Park7 Protein DJ-1	189	19.9904	0.0063667	1	0.992917	506.74	9	6	26.455	18	10.17	0.004	-0.31	0.33	-0.46	0.27	-0.05	0.08	0.21	Protein DJ-1;PARK7;ortholog	DJ-1 PROTEIN (PARK7) (PTHR11019:SF5)	cysteine-type peptidase activity;transcription factor activity;RNA binding;transcription factor activity	immune system process;regulation of transcription from RNA polymerase II promoter;proteolysis;response to stress		transcription factor;cysteine protease;RNA binding protein;cysteine protease
IPI00261627	Sucla2 Succinyl-CoA ligase [ADP-forming] subunit beta, mitochondrial	463	50.0641	0.00662451	1	1	613.74	10	8	15.1188	12	1.62	0.22	-0.05	0.14	-0.05	0.12	-0.06	0.18	IPI00261627	Sucla2 Succinyl-CoA ligase [ADP-forming] subunit beta, mitochondrial	463	50.0641	0.00662451	1	1	390.14	6	4	11.4471	9	2.97	0.11	-0.11	0.2	-0.12	0.08	-0.05	0.27	0.06	Succinyl-CoA ligase [ADP-forming] subunit beta, mitochondrial;SUCB1;ortholog	SUBFAMILY NOT NAMED (PTHR11815:SF0)	ligase activity	tricarboxylic acid cycle;carbohydrate metabolic process		ligase
IPI00121051	Gstk1 Glutathione S-transferase kappa 1	226	25.6693	0.00926123	1	1	609.65	9	8	42.0354	11	45.6	0	0.61	0.29	0.63	0.23	0.24	0.11	IPI00121051	Gstk1 Glutathione S-transferase kappa 1	226	25.6693	0.00926123	1	1	512.48	8	6	37.6106	9	17.77	0.001	0.72	0.45	NA	0	0.72	0.45	-0.11	Glutathione S-transferase kappa 1;GSTK1;ortholog	SUBFAMILY NOT NAMED (PTHR13887:SF2)		protein metabolic process		transfer/carrier protein
IPI00469268	Cct8 T-complex protein 1 subunit theta	548	59.4995	0.00532568	1	1	608.38	9	5	10.9489	10	10.42	0.009	-0.21	0.17	-0.2	0.18	-0.34	0	IPI00469260	Eftud2 116 kDa U5 small nuclear ribonucleoprotein component	971	109.273	0.00471631	0.999878	0.742617	100.06	2	2	2.67765	2	6.45	0.126	-0.12	0.07	-0.18	0	-0.08	0	-0.09	T-complex protein 1 subunit theta;TCPQ;ortholog	CHAPERONIN CONTAINING T-COMPLEX PROTEIN 1, THETA SUBUNIT, TCPQ (PTHR11353:SF19)		protein folding;protein complex assembly		chaperonin
IPI00970156	Hgd homogentisate 1,2-dioxygenase	445	49.9095	0.00687354	1	0.99891	607.5	10	8	22.4719	10	2.05	0.172	-0.13	0.29	0.14	0	-0.16	0.3	IPI00970156	Hgd homogentisate 1,2-dioxygenase	445	49.9095	0.00687354	1	1	1061.96	17	13	32.3596	36	13.85	0	-0.34	0.5	-0.42	0.39	-0.24	0.52	0.21
IPI00173179	Mettl7b Methyltransferase-like protein 7B	244	28.0125	0.008646	1	1	605.54	11	9	40.1639	16	45.47	0	0.55	0.31	0.56	0.4	0.48	0.17	IPI00173179	Mettl7b Methyltransferase-like protein 7B	244	28.0125	0.008646	1	1	298.18	6	5	26.2295	6	4.77	0.054	0.5	0.58	NA	0	0.5	0.58	0.05	Methyltransferase-like protein 7B;MET7B;ortholog	S-ADENOSYL-L- METHIONINE-DEPENDENT METHYLTRANSFERASES STRUCTURE CONTAINING PROTEIN-RELATED (PTHR10108:SF8)	methyltransferase activity	metabolic process		methyltransferase
IPI00320462	Bphl Putative uncharacterized protein	299	33.6656	0.00923193	1	1	604.5	11	8	38.4615	14	0.07	0.792	-0.03	0.45	-0.03	0.51	-0.04	0.04	IPI00320462	Bphl Putative uncharacterized protein	299	33.6656	0.00923193	1	1	604.78	11	8	38.1271	11	5.17	0.039	-0.1	0.14	NA	0	-0.1	0.14	0.07	Valacyclovir hydrolase;BPHL;ortholog	VALACYCLOVIR HYDROLASE (PTHR10992:SF76)	serine-type peptidase activity	immune system process;proteolysis;response to toxin		serine protease;serine protease
IPI00138406	Rap1a Ras-related protein Rap-1A	184	20.9557	0.00653662	1	0.998356	603.09	10	5	25.5435	10	1.12	0.32	0.05	0.13	0.05	0.13	NA	0	IPI00138406	Rap1a Ras-related protein Rap-1A	184	20.9557	0.00653662	1	0.983333	401.18	6	3	17.9348	7	0.5	0.506	-0.01	0.22	-0.03	0.26	0.04	0	0.06	Ras-related protein Rap-1A;RAP1A;ortholog	SUBFAMILY NOT NAMED (PTHR24070:SF157)	GTPase activity;protein binding	neurological system process;intracellular protein transport;receptor-mediated endocytosis;G-protein coupled receptor protein signaling pathway;MAPKKK cascade;I-kappaB kinase/NF-kappaB cascade;synaptic transmission;cell adhesion;G-protein coupled receptor protein signaling pathway;MAPKKK cascade;I-kappaB kinase/NF-kappaB cascade;synaptic transmission;cell adhesion		small GTPase	Heterotrimeric G-protein signaling pathway-Gq alpha and Go alpha mediated pathway->Ras associated protein 1;;Gonadotropin releasing hormone receptor pathway->Rap1b;;Heterotrimeric G-protein signaling pathway-Gi alpha and Gs alpha mediated pathway->Ras associated protein 1;;Integrin signalling pathway->Ras associated protein 1;;Gonadotropin releasing hormone receptor pathway->Rap1b;;Gonadotropin r…
IPI00133185	Rpl14 60S ribosomal protein L14	217	23.5312	0.0115171	1	1	601.84	9	6	35.4839	13	29.73	0	0.51	0.28	0.6	0.36	0.33	0.22	IPI00133185	Rpl14 60S ribosomal protein L14	217	23.5312	0.0115171	1	0.967236	391	5	3	15.6682	11	43.36	0	0.27	0.1	NA	0	0.27	0.1	0.24	60S ribosomal protein L14;RL14;ortholog	SUBFAMILY NOT NAMED (PTHR11127:SF0)	structural constituent of ribosome;nucleic acid binding	translation		ribosomal protein
IPI00127417	Nme2 Nucleoside diphosphate kinase B	152	17.3339	0.00735693	1	0.949638	595.9	10	7	55.9211	13	3.31	0.084	-0.07	0.13	-0.04	0.07	-0.25	0.46	IPI00127417	Nme2 Nucleoside diphosphate kinase B	152	17.3339	0.00735693	1	0.959415	772.37	11	7	51.3158	18	5.13	0.033	-0.21	0.37	-0.39	0.31	0.01	0.19	0.14	Nucleoside diphosphate kinase B;NDKB;ortholog	SUBFAMILY NOT NAMED (PTHR11349:SF32)	nucleotide kinase activity	pyrimidine base metabolic process		nucleotide kinase;nucleotide kinase	Salvage pyrimidine ribonucleotides->CDP kinase;;De novo purine biosynthesis->GDP kinase;;De novo pyrimidine deoxyribonucleotide biosynthesis->dTDP kinase;;De novo purine biosynthesis->dADP kinase;;De novo pyrmidine ribonucleotides biosythesis->UDP kinase;;De novo pyrimidine deoxyribonucleotide biosynthesis->dCDP kinase;;De novo pyrmidine ribonucleotides biosythesis->CDP kinase;;De novo pyrimidine…
IPI00330323	Mogs Mannosyl-oligosaccharide glucosidase	834	91.7564	0.00929053	1	1	593.34	9	8	11.7506	12	41.12	0	0.44	0.23	0.34	0.13	0.69	0.12	IPI00330323	Mogs Mannosyl-oligosaccharide glucosidase	834	91.7564	0.00929053	0.999966	0.999966	144.16	2	1	1.43885	3	0.18	0.716	0.09	0.35	-0.1	0	0.39	0	0.35	Mannosyl-oligosaccharide glucosidase;MOGS;ortholog	MANNOSYL-OLIGOSACCHARIDE GLUCOSIDASE (PTHR10412:SF1)	glucosidase activity	protein amino acid glycosylation		glucosidase
IPI00608020	Ftl1 ferritin light chain 1	183	20.7415	0.00560498	1	0.94003	590.67	9	6	49.7268	24	13.4	0.001	-0.87	1.01	-0.94	0.53	0.51	0.86	IPI00608020	Ftl1 ferritin light chain 1	183	20.7415	0.00560498	1	0.796353	286.62	4	2	13.1148	14	28.77	0	-1.13	0.64	-1.36	0.37	-0.04	0.01	0.26	Ferritin;Q9CPX4;ortholog	FERRITIN LIGHT CHAIN (PTHR11431:SF15)		cation transport		storage protein
IPI00119219	Hsd17b12 Isoform 1 of Estradiol 17-beta-dehydrogenase 12	312	34.7014	0.00987646	1	1	584.91	9	5	23.0769	11	13.22	0.005	0.34	0.23	0.28	0.22	0.49	0.13	IPI00119219	Hsd17b12 Isoform 1 of Estradiol 17-beta-dehydrogenase 12	312	34.7014	0.00987646	1	1	475.4	8	6	23.3974	8	6.04	0.03	0.4	0.43	0.36	0.57	0.62	0.32	-0.06
IPI00930756	Acox2 peroxisomal acyl-coenzyme A oxidase 2	681	76.796	0.00712256	1	0.999787	582.58	11	8	13.2159	17	55.44	0	0.34	0.17	0.32	0.19	0.43	0.07	IPI00930756	Acox2 peroxisomal acyl-coenzyme A oxidase 2	681	76.796	0.00712256	1	0.999992	1170.53	19	15	23.6417	24	31.99	0	0.44	0.36	0.34	0.12	0.71	0.44	-0.1
IPI00129164	Spr sepiapterin reductase	262	27.8924	0.00587158	1	1	580.33	7	5	28.626	7	61.38	0	-0.37	0.11	-0.37	0.11	NA	0	IPI00129164	Spr sepiapterin reductase	262	27.8924	0.00587158	1	1	481.68	7	5	24.8092	7	61.35	0	-0.36	0.1	NA	0	-0.36	0.1	-0.01	Sepiapterin reductase;Q91XH5;ortholog	SUBFAMILY NOT NAMED (PTHR24318:SF0)	oxidoreductase activity	metabolic process		dehydrogenase;reductase
IPI00110528	3110049J23Rik Phenazine biosynthesis-like domain-containing protein 2	288	31.9453	0.00505908	1	0	268.37	3	2	10.0694	7	3.07	0.14	0.39	0.48	0.31	0.63	0.47	0	IPI00110528	3110049J23Rik Phenazine biosynthesis-like domain-containing protein 2	288	31.9453	0.00505908	1	0.993487	570.82	9	7	25.3472	13	2.06	0.168	-0.18	0.44	-0.28	0.32	0.03	0.46	0.57	Phenazine biosynthesis-like domain-containing protein 2;PBLD2;ortholog	SUBFAMILY NOT NAMED (PTHR13774:SF12)	oxidoreductase activity	metabolic process		oxidoreductase
IPI00120864	Pbld Phenazine biosynthesis-like domain-containing protein 1	288	32.0096	0.00662451	1	1	579.73	8	5	26.3889	12	3.06	0.104	0.19	0.35	0.31	0.63	0.16	0.29	IPI00120864	Pbld Phenazine biosynthesis-like domain-containing protein 1	288	32.0096	0.00662451	1	1	654.69	10	7	24.6528	14	2.11	0.164	-0.18	0.43	-0.28	0.32	0.01	0.46	0.37	Phenazine biosynthesis-like domain-containing protein 1;PBLD1;ortholog	SUBFAMILY NOT NAMED (PTHR13774:SF12)	oxidoreductase activity	metabolic process		oxidoreductase
IPI00308162	Slc25a12 Calcium-binding mitochondrial carrier protein Aralar1	677	74.5047	0.00827979	1	1	578.4	9	6	9.8966	25	72.89	0	0.67	0.32	0.62	0.42	0.77	0.1	IPI00308162	Slc25a12 Calcium-binding mitochondrial carrier protein Aralar1	677	74.5047	0.00827979	1	1	621.17	9	6	11.6691	24	72.76	0	0.34	0.15	0.29	0.18	0.38	0.06	0.33	Calcium-binding mitochondrial carrier protein Aralar1;CMC1;ortholog	ADENINE NUCLEOTIDE TRANSLOCASE (PTHR24089:SF13)	amino acid transmembrane transporter activity;transmembrane transporter activity;calcium ion binding;calmodulin binding	cation transport;phosphate transport;lipid transport;nucleobase, nucleoside, nucleotide and nucleic acid transport;phosphate metabolic process;nucleobase, nucleoside, nucleotide and nucleic acid metabolic process;lipid metabolic process	mitochondrial inner membrane;organelle	amino acid transporter;mitochondrial carrier protein;transfer/carrier protein;calmodulin
IPI00330094	Cpt1a Carnitine O-palmitoyltransferase 1, liver isoform	773	88.1767	0.00867529	1	1	577	8	6	10.7374	11	132.68	0	0.6	0.16	0.6	0.16	0.54	0	IPI00330094	Cpt1a Carnitine O-palmitoyltransferase 1, liver isoform	773	88.1767	0.00867529	1	1	880.73	14	10	17.4644	20	234.53	0	0.63	0.16	0.52	0.15	0.73	0.13	-0.03	Carnitine O-palmitoyltransferase 1, liver isoform;CPT1A;ortholog	SUBFAMILY NOT NAMED (PTHR22589:SF32)	acetyltransferase activity	cellular amino acid metabolic process;fatty acid metabolic process		acetyltransferase;acyltransferase
IPI00122337	Ugt2b37 UDP glucuronosyltransferase 2 family, polypeptide B37	530	60.7582	0.00829443	1	0	46.22	1	1	1.69811	2	9.17	0.094	0.67	0.32	0.67	0.32	NA	0	IPI00122337	Ugt2b37 UDP glucuronosyltransferase 2 family, polypeptide B37	530	60.7582	0.00829443	0.95616	0.927947	724.16	11	7	12.2642	24	47.3	0	0.35	0.24	0.38	0.34	0.28	0.15	0.32	MCG131369;Q8VCN3;ortholog	SUBFAMILY NOT NAMED (PTHR11926:SF16)	transferase activity, transferring glycosyl groups	polysaccharide metabolic process;steroid metabolic process		glycosyltransferase	Nicotine degradation->UDP glycosyltransferase 2, member B7;;Nicotine degradation->UDP glycosytransferase 1, polypeptide A4;;;
IPI00128137	Ugt2b38 UDP glucuronosyltransferase 2 family, polypeptide B38	530	60.8713	0.00823584	1	0	46.22	1	1	1.69811	2	9.17	0.094	0.67	0.32	0.67	0.32	NA	0	IPI00128137	Ugt2b38 UDP glucuronosyltransferase 2 family, polypeptide B38	530	60.8713	0.00823584	0.969907	0.94713	663.8	12	7	12.6415	27	58.13	0	0.43	0.27	0.51	0.36	0.29	0.16	0.24	MCG131371;Q91WH2;ortholog	SUBFAMILY NOT NAMED (PTHR11926:SF16)	transferase activity, transferring glycosyl groups	polysaccharide metabolic process;steroid metabolic process		glycosyltransferase	Nicotine degradation->UDP glycosyltransferase 2, member B7;;Nicotine degradation->UDP glycosytransferase 1, polypeptide A4;;;
IPI00153143	Ugt2b1 UDP glucuronosyltransferase 2 family, polypeptide B1	529	60.1	0.00835303	1	1	571.79	9	7	15.879	31	5.18	0.028	0.27	0.68	0.33	0.74	0.03	0.4	IPI00153143	Ugt2b1 UDP glucuronosyltransferase 2 family, polypeptide B1	529	60.1	0.00835303	1	1	426.09	7	4	7.93951	32	21.5	0	0.35	0.4	0.41	0.39	0.18	0.4	-0.08	Protein Ugt2b1;Q8R084;ortholog	SUBFAMILY NOT NAMED (PTHR11926:SF16)	transferase activity, transferring glycosyl groups	polysaccharide metabolic process;steroid metabolic process		glycosyltransferase	Nicotine degradation->UDP glycosyltransferase 2, member B7;;Nicotine degradation->UDP glycosytransferase 1, polypeptide A4;;;
IPI00338855	Gstm3 Glutathione S-transferase Mu 3	218	25.6669	0.00779639	0.947951	0	571.79	8	5	23.8532	13	5.18	0.033	0.14	0.98	0.27	0.93	-1.15	0.31	IPI00338855	Gstm3 Glutathione S-transferase Mu 3	218	25.6669	0.00779639	0.957386	0	383.17	7	6	27.5229	9	1.06	0.321	0.05	0.62	NA	0	0.05	0.62	0.09	Glutathione S-transferase Mu 3;GSTM4;ortholog	GLUTATHIONE S-TRANSFERASE CLASS MU (PTHR11571:SF3)	transferase activity	immune system process;response to toxin		transferase
IPI00123281	Lrrc59 Leucine-rich repeat-containing protein 59	307	34.8378	0.009979	1	0.997719	570.83	9	6	24.7557	18	99.72	0	0.66	0.25	0.52	0.19	0.89	0.13	IPI00123281	Lrrc59 Leucine-rich repeat-containing protein 59	307	34.8378	0.009979	1	0.997914	582.93	9	5	21.4984	20	28.39	0	0.42	0.28	0.37	0.09	0.65	0.26	0.24	Leucine-rich repeat-containing protein 59;LRC59;ortholog	SUBFAMILY NOT NAMED (PTHR23155:SF249)	adenylate cyclase activity;receptor activity;growth factor activity;kinase regulator activity	immune system process;G-protein coupled receptor protein signaling pathway;intracellular signaling cascade;cyclic nucleotide metabolic process;G-protein coupled receptor protein signaling pathway;intracellular signaling cascade		growth factor;receptor;adenylate cyclase;kinase modulator
IPI00320850	Mccc1 Methylcrotonoyl-CoA carboxylase subunit alpha, mitochondrial	717	79.2753	0.0076792	1	1	550.93	8	6	11.9944	9	2.34	0.157	-0.12	0.2	-0.15	0.19	-0.06	0.29	IPI00320850	Mccc1 Methylcrotonoyl-CoA carboxylase subunit alpha, mitochondrial	717	79.2753	0.0076792	1	0.99996	451.88	7	5	8.22873	12	1.71	0.207	-0.16	0.4	-0.2	0.41	0.12	0	0.04	Methylcrotonoyl-CoA carboxylase subunit alpha, mitochondrial;MCCA;ortholog	METHYLCROTONOYL-COA CARBOXYLASE ALPHA CHAIN (PTHR18866:SF17)	ligase activity	coenzyme metabolic process;gluconeogenesis;fatty acid biosynthetic process		ligase
IPI00874456	Dld Dihydrolipoyl dehydrogenase, mitochondrial	509	54.2202	0.00779639	1	0.999997	568.8	10	7	17.8782	15	4.11	0.058	-0.07	0.12	-0.04	0.11	-0.1	0.13	IPI00874456	Dld Dihydrolipoyl dehydrogenase, mitochondrial	509	54.2202	0.00779639	1	0.999996	610.77	9	6	16.6994	13	4.92	0.041	-0.18	0.27	-0.54	0.09	-0.1	0.18	0.11	Dihydrolipoyl dehydrogenase, mitochondrial;DLDH;ortholog	DIHYDROLIPOAMIDE DEHYDROGENASE-RELATED (PTHR22912:SF20)	oxidoreductase activity	immune system process;respiratory electron transport chain;ferredoxin metabolic process;oxygen and reactive oxygen species metabolic process;nitrogen compound metabolic process		dehydrogenase;oxidase;reductase
IPI00407769	Hsd17b13 Isoform 2 of 17-beta-hydroxysteroid dehydrogenase 13	300	33.4361	0.00972998	1	0.957834	563.3	10	7	30.6667	11	16.24	0.001	0.46	0.34	0.45	0.39	0.5	0.11	IPI00407769	Hsd17b13 Isoform 2 of 17-beta-hydroxysteroid dehydrogenase 13	300	33.4361	0.00972998	1	0.959894	548	10	6	24.6667	13	9.08	0.007	0.34	0.4	0.3	0.36	0.75	0.15	0.12
IPI00132039	Mtch2 Mitochondrial carrier homolog 2	303	33.459	0.00817725	1	0.960874	561.8	8	7	29.3729	11	20.81	0	0.48	0.35	0.36	0.14	0.72	0.4	IPI00132039	Mtch2 Mitochondrial carrier homolog 2	303	33.459	0.00817725	1	0.811518	331.48	6	4	14.5215	8	2.23	0.166	0.18	0.42	0.28	0.04	-0.13	0.39	0.3	Mitochondrial carrier homolog 2;MTCH2;ortholog	MITOCHONDRIAL CARRIER HOMOLOG 2 (PTHR10780:SF4)		transport	mitochondrial inner membrane;organelle	mitochondrial carrier protein;transfer/carrier protein
IPI00331549	Dhrs1 Dehydrogenase/reductase SDR family member 1	313	33.9654	0.00833838	1	1	559.95	7	5	23.3227	12	21.55	0	0.67	0.5	0.71	0.58	0.55	0.09	IPI00331549	Dhrs1 Dehydrogenase/reductase SDR family member 1	313	33.9654	0.00833838	1	1	628.49	10	7	25.5591	12	66.82	0	0.63	0.22	0.65	0.1	0.27	0.11	0.04	Dehydrogenase/reductase SDR family member 1;DHRS1;ortholog	SUBFAMILY NOT NAMED (PTHR24322:SF73)	oxidoreductase activity	visual perception;sensory perception;steroid metabolic process		dehydrogenase;reductase
IPI00117083	Grpel1 GrpE protein homolog 1, mitochondrial	217	24.2738	0.00855811	1	1	558.49	8	5	29.9539	12	3.98	0.066	-0.21	0.3	-0.3	0.16	0.13	0.33	IPI00117083	Grpel1 GrpE protein homolog 1, mitochondrial	217	24.2738	0.00855811	1	1	311.79	5	3	13.8249	7	2.33	0.178	-0.28	0.37	-0.3	0.39	0.01	0	0.07	GrpE protein homolog 1, mitochondrial;GRPE1;ortholog	GRPE PROTEIN 1 (PTHR21237:SF9)		protein folding		chaperone
IPI00417182	Ugt1a5 UDP glucuronosyltransferase 1 family, polypeptide A5	529	60.0158	0.00798682	1	1	557.37	10	7	15.69	25	6.23	0.017	-0.4	1.12	-0.29	1.02	-0.9	1.26	IPI00417182	Ugt1a5 UDP glucuronosyltransferase 1 family, polypeptide A5	529	60.0158	0.00798682	1	1	649.66	10	7	15.69	41	3.59	0.064	-0.24	1.11	-0.09	1.29	-0.55	0.87	-0.16	MCG14318, isoform CRA_h;B2RT14;ortholog	SUBFAMILY NOT NAMED (PTHR11926:SF16)	transferase activity, transferring glycosyl groups	polysaccharide metabolic process;steroid metabolic process		glycosyltransferase	Nicotine degradation->UDP glycosyltransferase 2, member B7;;Nicotine degradation->UDP glycosytransferase 1, polypeptide A4;;;
IPI00845802	Hba-a1;Hba-a2 hemoglobin alpha, adult chain 2	142	15.0848	0.00863135	1	0.988398	555.39	9	5	50	39	10.92	0.002	-0.24	0.82	-0.23	0.7	-0.27	1.11	IPI00845802	Hba-a1;Hba-a2 hemoglobin alpha, adult chain 2	142	15.0848	0.00863135	1	0.997642	796.23	12	7	69.7183	59	16.2	0	-0.21	1.1	-0.05	1.08	-1.16	0.33	-0.03	Alpha globin 1;Q91VB8;ortholog	HEMOGLOBIN ALPHA CHAIN (PTHR11442:SF14)		blood circulation;transport		transfer/carrier protein
IPI00463886	Gm7429 60S ribosomal protein L30-like	115	12.8057	0.00999365	1	0.945161	554.09	8	6	59.1304	17	6.95	0.014	0.51	0.82	0.4	0.55	0.8	0.88	IPI00463886	Gm7429 60S ribosomal protein L30-like	115	12.8057	0.00999365	1	0.938108	518.85	7	5	48.6957	8	3.97	0.074	0.37	0.45	0.37	0.45	NA	0	0.14
IPI00554933	Gstt1 Glutathione S-transferase theta-1	240	27.3403	0.00688818	1	0.994133	552.52	10	7	29.5833	16	25.53	0	-0.4	0.25	-0.36	0.17	-0.62	0.31	IPI00554933	Gstt1 Glutathione S-transferase theta-1	240	27.3403	0.00688818	1	0.972508	301.9	6	4	20	7	2.68	0.153	-0.49	0.59	NA	0	-0.49	0.59	0.09
IPI00221636	2810007J24Rik sulfotransferase-like protein 1	282	33.2561	0.00662451	1	0.993243	492.07	8	8	29.4326	12	128.21	0	2.46	0.69	2.55	0.81	2.24	0.4	IPI00221636	2810007J24Rik sulfotransferase-like protein 1	282	33.2561	0.00662451	1	0.941681	269.7	5	5	23.4043	5	8.48	0.02	1.05	0.93	0.83	0	1.97	0.54	1.41	Protein 2810007J24Rik;Q8BGL3;ortholog	SULFOTRANSFERASE SULT2A (ALCOHOL SULFOTRANSFERASE 1) (HYDROXYSTEROID SULFOTRANSFERASE 1) (PTHR11783:SF8)	transferase activity	sulfur metabolic process;steroid metabolic process		transferase
IPI00760085	Agxt Isoform Peroxisomal of Serine--pyruvate aminotransferase, mitochondrial	391	43.3775	0.00732764	1	0.972295	386.33	6	5	15.601	7	4.53	0.055	0.42	0.53	0.86	0.46	0.2	0.45	IPI00760085	Agxt Isoform Peroxisomal of Serine--pyruvate aminotransferase, mitochondrial	391	43.3775	0.00732764	1	0.998387	588.99	8	7	23.2737	9	3.42	0.086	0.36	0.8	0.45	1.05	-0.19	0.14	0.06
IPI00169666	Ugt2b34 UDP glucuronosyltransferase 2 family, polypeptide B34	532	60.8194	0.00778174	1	0.997308	540.55	9	5	11.6541	13	7.05	0.02	0.56	0.61	0.57	0.66	0.45	0	IPI00169666	Ugt2b34 UDP glucuronosyltransferase 2 family, polypeptide B34	532	60.8194	0.00778174	1	1	592.84	11	8	17.2932	11	4.22	0.057	0.15	0.38	0.19	0.51	-0.01	0.15	0.41	Protein Ugt2b34;Q8K154;ortholog	SUBFAMILY NOT NAMED (PTHR11926:SF16)	transferase activity, transferring glycosyl groups	polysaccharide metabolic process;steroid metabolic process		glycosyltransferase	Nicotine degradation->UDP glycosyltransferase 2, member B7;;Nicotine degradation->UDP glycosytransferase 1, polypeptide A4;;;
IPI00621468	Gm7866 ubiquitin-like protein ISG15-like	203	23.0504	0.0102427	0.989702	0.306956	438.45	7	5	23.1527	13	19.57	0	-0.37	0.25	-0.43	0.12	-0.29	0.34	IPI00621468	Gm7866 ubiquitin-like protein ISG15-like	203	23.0504	0.0102427	0.983469	0.858948	276.21	5	3	16.7488	11	1.71	0.208	-0.41	5.03	-0.54	6.08	-0.04	0.05	0.04	Protein Gm7866;F6X7C4;ortholog	UBIQUITIN / RIBOSOMAL PROTEIN S27A.1 (PUTATIVE UNCHARACTERIZED PROTEIN) (OS01G03 (PTHR10666:SF57)	structural constituent of ribosome;nucleic acid binding	proteolysis		ribosomal protein
IPI00126172	4931406C07Rik Ester hydrolase C11orf54 homolog	315	34.9553	0.00584619	1	1	536.76	8	6	22.5397	9	77.03	0	-0.44	0.13	-0.36	0.1	-0.46	0.14	IPI00126172	4931406C07Rik Ester hydrolase C11orf54 homolog	315	34.9553	0.00584619	1	1	246.31	4	3	15.873	5	8.48	0.027	-0.54	0.39	-0.66	0.18	-0.13	0.15	0.1	Ester hydrolase C11orf54 homolog;CK054;ortholog	SUBFAMILY NOT NAMED (PTHR13204:SF1)
IPI00122421	Rpl27 60S ribosomal protein L27	136	15.7697	0.0109897	1	0.933747	536.69	9	8	45.5882	11	5.8	0.028	0.21	0.26	0.08	0.16	0.49	0.03	IPI00122421	Rpl27 60S ribosomal protein L27	136	15.7697	0.0109897	1	0.998432	340.71	6	4	30.1471	11	0.8	0.389	0.04	0.15	0.02	0.21	0.15	0.11	0.17	60S ribosomal protein L27;RL27;ortholog	60S RIBOSOMAL PROTEIN L27 (PTHR10497:SF0)	structural constituent of ribosome;nucleic acid binding	translation		ribosomal protein
IPI00121288	Ndufb10 NADH dehydrogenase [ubiquinone] 1 beta subcomplex subunit 10	176	20.9924	0.00806006	1	0.999988	535.94	7	5	43.75	13	52.57	0	0.33	0.14	0.33	0.17	0.32	0.06	IPI00121288	Ndufb10 NADH dehydrogenase [ubiquinone] 1 beta subcomplex subunit 10	176	20.9924	0.00806006	1	0.999999	378.87	5	3	25	6	9.71	0.017	0.17	0.13	0.15	0.09	0.29	0.11	0.16	NADH dehydrogenase [ubiquinone] 1 beta subcomplex subunit 10;NDUBA;ortholog	SUBFAMILY NOT NAMED (PTHR13094:SF0)	oxidoreductase activity	oxidative phosphorylation;respiratory electron transport chain		oxidoreductase
IPI00126042	Rab14 Ras-related protein Rab-14	215	23.8639	0.0058208	1	1	462.07	6	5	34.4186	8	2.95	0.117	0.14	0.23	0.1	0.05	0.32	0.25	IPI00126042	Rab14 Ras-related protein Rab-14	215	23.8639	0.0058208	1	0.963877	248.87	4	3	19.0698	4	0.15	0.717	-0.08	0.35	NA	0	-0.08	0.35	0.22	Ras-related protein Rab-14;RAB14;ortholog	SUBFAMILY NOT NAMED (PTHR24073:SF185)
IPI00136134	Ndrg2 Isoform 1 of Protein NDRG2	371	40.7452	0.00512256	1	0.991973	534.32	7	5	22.1024	13	0.74	0.4	0.13	0.53	0.38	0.46	-0.06	0.39	IPI00136134	Ndrg2 Isoform 1 of Protein NDRG2	371	40.7452	0.00512256	1	0.99797	677.48	9	6	26.1456	18	19.21	0	-0.29	0.24	-0.4	0.23	-0.12	0.21	0.42	Protein NDRG2;NDRG2;ortholog	N-MYC DOWNSTREAM REGULATED (PTHR11034:SF7)
IPI00135869	Rab11b Ras-related protein Rab-11B	218	24.4565	0.00556689	1	0.892472	533.87	9	6	27.0642	11	2.22	0.162	0.36	0.67	0.15	0	0.51	0.71	IPI00135869	Rab11b Ras-related protein Rab-11B	218	24.4565	0.00556689	1	0.7155	303.46	5	3	14.6789	5	2.81	0.169	0.08	0.08	NA	0	0.08	0.08	0.28	Ras-related protein Rab-11B;RB11B;ortholog	SUBFAMILY NOT NAMED (PTHR24073:SF87)					Huntington disease->Rab8;;PDGF signaling pathway->Ras;;;
IPI00387282	Aadac Arylacetamide deacetylase	398	45.2033	0.00712256	1	1	533.53	9	8	29.1457	13	32.07	0	0.39	0.24	0.43	0.24	0.27	0.23	IPI00387282	Aadac Arylacetamide deacetylase	398	45.2033	0.00712256	1	1	361.05	6	5	15.3266	8	0.93	0.354	-0.05	0.21	-0.01	0.28	-0.12	0.21	0.44	Arylacetamide deacetylase;AAAD;ortholog	MEMBER OF GDXG FAMILY OF LIPOLYTIC ENZYMES\ARYLACETAMIDE DEACETYLASE (PTHR23024:SF4)	lipase activity			lipase
IPI00113141	Cs Citrate synthase, mitochondrial	464	51.6854	0.00873389	1	1	533.51	8	6	13.1466	10	7.25	0.018	-0.27	0.29	-0.41	0.14	0	0.28	IPI00113141	Cs Citrate synthase, mitochondrial	464	51.6854	0.00873389	1	1	543.6	8	6	13.1466	14	1.89	0.186	-0.12	0.29	-0.14	0.38	-0.05	0.26	-0.15	Citrate synthase, mitochondrial;CISY;ortholog	SUBFAMILY NOT NAMED (PTHR11739:SF0)	transferase activity;lyase activity	tricarboxylic acid cycle;carbohydrate metabolic process;cellular amino acid biosynthetic process;cellular amino acid catabolic process		transferase;lyase	Pyruvate metabolism->Citrate Synthetase;;TCA cycle->Citrate Synthase;;;
IPI00230715	Ndufa13 NADH dehydrogenase [ubiquinone] 1 alpha subcomplex subunit 13	144	16.8306	0.00983252	1	1	530.67	9	5	30.5556	18	82.52	0	0.33	0.12	0.29	0.12	0.45	0.12	IPI00230715	Ndufa13 NADH dehydrogenase [ubiquinone] 1 alpha subcomplex subunit 13	144	16.8306	0.00983252	0.999803	0.999803	131.45	2	1	6.25	5	18.67	0.012	0.23	0.1	0.24	0.01	0.1	0	0.1	NADH dehydrogenase [ubiquinone] 1 alpha subcomplex subunit 13;NDUAD;ortholog	NADH DEHYDROGENASE [UBIQUINONE] 1 ALPHA SUBCOMPLEX SUBUNIT 13 (PTHR12966:SF0)	oxidoreductase activity	apoptosis;regulation of transcription from RNA polymerase II promoter		dehydrogenase
IPI00118384	Ywhae 14-3-3 protein epsilon	255	29.1374	0.00448779	1	1	529.86	9	7	27.8431	9	1.72	0.21	-0.02	0.25	0	0.27	-0.18	0.15	IPI00118384	Ywhae 14-3-3 protein epsilon	255	29.1374	0.00448779	1	0.999998	271.89	4	3	12.1569	6	5.72	0.044	-0.12	0.13	-0.1	0.12	-0.27	0.06	0.1	14-3-3 protein epsilon;1433E;ortholog	14-3-3 PROTEIN EPSILON (PTHR18860:SF10)		cell cycle;signal transduction;cell cycle;signal transduction		chaperone	EGF receptor signaling pathway->14-3-3;;FGF signaling pathway->14-3-3;;Parkinson disease->14-3-3;;;;
IPI00118344	Ugdh UDP-glucose 6-dehydrogenase	493	54.7793	0.00738623	1	0.994157	528.95	8	7	17.8499	9	29.32	0	-0.7	0.37	-0.94	0.14	-0.28	0.02	IPI00118344	Ugdh UDP-glucose 6-dehydrogenase	493	54.7793	0.00738623	1	0.999143	623.09	10	8	19.2698	10	1.22	0.285	-0.05	1.59	-0.32	1.86	0.16	0.04	-0.65	UDP-glucose 6-dehydrogenase;UGDH;ortholog	UDP-GLUCOSE 6-DEHYDROGENASE (PTHR11374:SF3)	oxidoreductase activity	respiratory electron transport chain;polysaccharide metabolic process;lipid metabolic process		dehydrogenase
IPI00273146	Chdh Choline dehydrogenase, mitochondrial	596	66.3544	0.00848486	1	0.999984	528.31	8	7	12.9195	17	47.4	0	0.49	0.28	0.47	0.39	0.54	0.17	IPI00273146	Chdh Choline dehydrogenase, mitochondrial	596	66.3544	0.00848486	1	0.934691	233.2	4	3	6.54362	6	3.41	0.114	0.18	0.2	-0.07	0	0.27	0.13	0.31	Choline dehydrogenase, mitochondrial;CHDH;ortholog	GLUCOSE DEHYDROGENASE (PTHR11552:SF10)	oxidoreductase activity	respiratory electron transport chain;metabolic process		dehydrogenase
IPI00117569	Rps11 Putative uncharacterized protein	166	19.3844	0.0105356	1	0.98787	527.85	8	7	36.1446	9	2.57	0.131	0.25	0.45	0.25	0.45	NA	0	IPI00117569	Rps11 Putative uncharacterized protein	166	19.3844	0.0105356	1	0.999725	865.28	14	9	40.9639	22	5.52	0.026	0.13	0.22	0.11	0.27	0.22	0.14	0.12
IPI00128556	Qprt Nicotinate-nucleotide pyrophosphorylase [carboxylating]	299	31.4922	0.00626514	1	1	526.94	8	6	25.7525	14	0.31	0.581	-0.03	0.28	-0.02	0.32	-0.04	0.24	IPI00128556	Qprt Nicotinate-nucleotide pyrophosphorylase [carboxylating]	299	31.4922	0.00626514	1	1	814.52	12	8	37.4582	18	4.98	0.035	-0.29	0.49	-0.42	0.32	0.02	0.48	0.26	Nicotinate-nucleotide pyrophosphorylase [carboxylating];NADC;ortholog	SUBFAMILY NOT NAMED (PTHR32179:SF0)
IPI00116222	Hibadh 3-hydroxyisobutyrate dehydrogenase, mitochondrial	335	35.3986	0.00811865	1	0.989165	526.17	8	7	30.7463	12	16.09	0.001	0.43	0.36	0.5	0.34	0.21	0.34	IPI00116222	Hibadh 3-hydroxyisobutyrate dehydrogenase, mitochondrial	335	35.3986	0.00811865	1	0.880894	272.89	4	3	12.5373	7	6.5	0.029	0.22	0.21	0.2	0.2	0.35	0.15	0.21	3-hydroxyisobutyrate dehydrogenase, mitochondrial;3HIDH;ortholog	3-HYDROXYISOBUTYRATE DEHYDROGENASE (PTHR22981:SF7)	oxidoreductase activity	cellular amino acid biosynthetic process;cellular amino acid catabolic process		dehydrogenase
IPI00135686	Ppib Peptidyl-prolyl cis-trans isomerase B	216	23.6806	0.0100229	1	1	526.14	7	4	22.6852	11	0.45	0.519	0	0.15	0	0.15	NA	0	IPI00135686	Ppib Peptidyl-prolyl cis-trans isomerase B	216	23.6806	0.0100229	1	1	1127.89	16	10	50	24	4.16	0.051	-0.16	0.32	-0.38	0.09	0.21	0.08	0.16	Peptidyl-prolyl cis-trans isomerase B;PPIB;ortholog	PEPTIDYL-PROLYL CIS-TRANS ISOMERASE B (PTHR11071:SF63)	isomerase activity	immune system process;intracellular protein transport;nuclear transport;protein folding		isomerase
IPI00116192	Prdx3 Thioredoxin-dependent peroxide reductase, mitochondrial	257	28.0914	0.00735693	1	1	524.38	9	6	24.1245	13	3.1	0.095	-0.14	0.28	-0.12	0.36	-0.21	0.1	IPI00116192	Prdx3 Thioredoxin-dependent peroxide reductase, mitochondrial	257	28.0914	0.00735693	1	1	678.25	11	8	31.5175	12	28.23	0	-0.19	0.1	NA	0	-0.19	0.1	0.05	Thioredoxin-dependent peroxide reductase, mitochondrial;PRDX3;ortholog	THIOREDOXIN-DEPENDENT PEROXIDE REDUCTASE, MITOCHONDRIAL (PTHR10681:SF45)	oxidoreductase activity;peroxidase activity	immune system process;oxygen and reactive oxygen species metabolic process		peroxidase
IPI00408892	Rab7 Ras-related protein Rab-7a	207	23.4568	0.00658057	1	1	513.81	8	4	23.1884	15	2.56	0.129	-0.09	0.27	-0.17	0.07	0.24	0.09	IPI00408892	Rab7 Ras-related protein Rab-7a	207	23.4568	0.00658057	1	1	639.95	10	6	32.8502	20	16.58	0.001	-0.31	0.26	-0.4	0.2	-0.04	0.12	0.22	Ras-related protein Rab-7a;RAB7A;ortholog	SUBFAMILY NOT NAMED (PTHR24073:SF57)
IPI00132762	Trap1 Heat shock protein 75 kDa, mitochondrial	706	80.1405	0.00623975	1	0.983002	512.43	6	4	8.35694	22	4.35	0.049	-0.31	0.69	-0.24	0.55	-0.46	1.01	IPI00132762	Trap1 Heat shock protein 75 kDa, mitochondrial	706	80.1405	0.00623975	1	0.999969	1127.61	16	11	17.2805	36	17.29	0	-0.37	0.45	-0.41	0.53	-0.24	0.19	0.06	Heat shock protein 75 kDa, mitochondrial;TRAP1;ortholog	TUMOR NECROSIS FACTOR TYPE 1 RECEPTOR ASSOCIATED PROTEIN (TRAP-1) (PTHR11528:SF24)		immune system process;protein folding;response to stress		Hsp90 family chaperone
IPI00187430	Rab2b Ras-related protein Rab-2B	216	24.1651	0.00623975	1	0	158.52	2	1	6.01852	2	0	1	0.04	0	0.04	0	NA	0	IPI00187430	Rab2b Ras-related protein Rab-2B	216	24.1651	0.00623975	0.996596	0.527562	92.83	2	1	5.09259	2	0	1	-0.12	0	-0.12	0	NA	0	0.16	Ras-related protein Rab-2B;RAB2B;ortholog	SUBFAMILY NOT NAMED (PTHR24073:SF8)
IPI00223713	Hist1h1c Histone H1.2	212	21.2357	0.0115024	0.999985	0.928073	457.36	7	6	24.0566	14	65.58	0	0.63	0.27	0.68	0.33	0.59	0.24	IPI00223713	Hist1h1c Histone H1.2	212	21.2357	0.0115024	0.995734	0.86366	322.44	5	4	17.4528	7	15.58	0.004	0.18	0.1	0.18	0.12	0.11	0.03	0.45	Histone H1.2;H12;ortholog	SUBFAMILY NOT NAMED (PTHR11467:SF0)	DNA binding	nucleobase, nucleoside, nucleotide and nucleic acid metabolic process;establishment or maintenance of chromatin architecture;establishment or maintenance of chromatin architecture		histone
IPI00169707	Tpm3 Tropomyosin 3, gamma	285	33.2418	0.00457666	1	0	352.5	5	4	15.4386	5	1.41	0.28	0.27	0.48	0.04	0	0.29	0.56	IPI00169707	Tpm3 Tropomyosin 3, gamma	285	33.2418	0.00457666	1	0.675758	176.43	3	3	12.2807	4	4.23	0.085	-0.25	0.26	-0.27	0.26	0	0	0.52
IPI00111770	Atp5k ATP synthase subunit e, mitochondrial	71	8.21246	0.00977393	1	1	497.76	7	4	46.4789	16	1013.66	0	0.68	0.07	0.7	0.05	0.65	0.09	IPI00111770	Atp5k ATP synthase subunit e, mitochondrial	71	8.21246	0.00977393	1	1	511.74	8	5	47.8873	11	21.11	0.001	0.57	0.34	0.57	0.34	0.19	0	0.11	ATP synthase subunit e, mitochondrial;ATP5I;ortholog	SUBFAMILY NOT NAMED (PTHR12427:SF0)	catalytic activity;hydrogen ion transporting ATP synthase activity, rotational mechanism		proton-transporting ATP synthase complex	ATP synthase
IPI00404019	Manf Armet protein	165	18.9818	0.0081333	1	0.961498	496.06	8	5	27.2727	8	17.38	0.003	-0.35	0.19	-0.35	0.19	NA	0	IPI00404019	Manf Armet protein	165	18.9818	0.0081333	1	0.933751	253.38	4	4	27.2727	4	3.06	0.131	-0.44	0.53	-0.71	0.06	0.1	0.11	0.09
IPI00314225	Gckr Glucokinase regulatory protein	587	64.6205	0.00622705	1	1	492.35	8	5	10.7325	19	149.76	0	-0.79	0.22	-0.73	0.1	-0.93	0.26	IPI00314225	Gckr Glucokinase regulatory protein	587	64.6205	0.00622705	1	1	505.5	9	5	9.36968	11	27.88	0	-0.53	0.25	-0.94	0	-0.5	0.18	-0.26	Glucokinase regulatory protein;GCKR;ortholog	SUBFAMILY NOT NAMED (PTHR10088:SF3)
IPI00222430	Dbi acyl-CoA-binding protein isoform 1	135	15.2009	0.00961279	1	0.940057	491.56	8	6	43.7037	15	8.38	0.011	-0.35	0.47	-0.33	0.67	-0.36	0.43	IPI00222430	Dbi acyl-CoA-binding protein isoform 1	135	15.2009	0.00961279	1	0.887749	443.8	7	4	33.3333	10	9.72	0.014	-0.52	0.39	-0.51	0.78	-0.59	0.09	0.17
IPI00109109	Sod2 Superoxide dismutase [Mn], mitochondrial	222	24.5695	0.00882178	1	1	491.09	7	5	26.1261	13	22.32	0	0.27	0.18	0.28	0.22	0.25	0.13	IPI00109109	Sod2 Superoxide dismutase [Mn], mitochondrial	222	24.5695	0.00882178	1	1	402.22	6	5	26.5766	10	2.25	0.16	-0.2	0.37	-0.4	0.04	-0.02	0.39	0.47	Superoxide dismutase [Mn], mitochondrial;SODM;ortholog	SUPEROXIDE DISMUTASE [MN] (PTHR11404:SF5)	oxidoreductase activity	immune system process;oxygen and reactive oxygen species metabolic process		oxidoreductase
IPI00115599	Hsd11b1 Corticosteroid 11-beta-dehydrogenase isozyme 1	292	32.3247	0.00867529	1	0.991404	488.67	8	7	22.2603	9	1.6	0.227	0.1	0.23	0.16	0.19	-0.14	0.11	IPI00115599	Hsd11b1 Corticosteroid 11-beta-dehydrogenase isozyme 1	292	32.3247	0.00867529	1	0.953717	297.82	5	4	14.0411	7	1.28	0.284	-0.06	0.39	-0.02	0.23	-0.64	0.39	0.16	Corticosteroid 11-beta-dehydrogenase isozyme 1;DHI1;ortholog	SUBFAMILY NOT NAMED (PTHR24322:SF32)	oxidoreductase activity	visual perception;sensory perception;steroid metabolic process		dehydrogenase;reductase
IPI00132347	Uqcrb Ubiquinol-cytochrome c reductase binding protein	111	13.5349	0.0095542	1	0.973624	487.66	8	7	56.7568	11	7.9	0.013	0.24	0.26	0.22	0.31	0.32	0.16	IPI00132250	Eif3e Eukaryotic translation initiation factor 3 subunit E	445	52.1694	0.00565576	0.999992	0.999992	114.62	2	1	2.92135	2	1.11	0.403	-0.31	0.42	-0.58	0	0.01	0	0.55	Cytochrome b-c1 complex subunit 7;Q9CQB4;ortholog	SUBFAMILY NOT NAMED (PTHR12022:SF0)	oxidoreductase activity	oxidative phosphorylation;respiratory electron transport chain		reductase
IPI00125929	Ndufa4 NADH dehydrogenase [ubiquinone] 1 alpha subcomplex subunit 4	82	9.30286	0.00993506	1	1	485.3	7	5	47.561	11	85.64	0	0.46	0.14	0.45	0.08	0.48	0.21	IPI00125929	Ndufa4 NADH dehydrogenase [ubiquinone] 1 alpha subcomplex subunit 4	82	9.30286	0.00993506	1	1	339.74	5	3	37.8049	5	14.54	0.019	0.26	0.12	0.26	0.12	NA	0	0.2	NADH dehydrogenase [ubiquinone] 1 alpha subcomplex subunit 4;NDUA4;ortholog	SUBFAMILY NOT NAMED (PTHR14256:SF0)	oxidoreductase activity	metabolic process		oxidoreductase
IPI00133034	Hint2 Histidine triad nucleotide-binding protein 2, mitochondrial	163	17.2913	0.010228	1	1	484.76	5	4	30.0613	20	1.93	0.178	0.01	0.37	0.01	0.55	0.03	0.12	IPI00133034	Hint2 Histidine triad nucleotide-binding protein 2, mitochondrial	163	17.2913	0.010228	1	1	349.15	4	3	29.4479	4	1.46	0.293	-0.28	0.53	-0.28	0.53	NA	0	0.29	Histidine triad nucleotide-binding protein 2, mitochondrial;HINT2;ortholog	SUBFAMILY NOT NAMED (PTHR23089:SF0)	nucleotide phosphatase activity;nucleotide phosphatase activity			nucleotide phosphatase;nucleotide phosphatase
IPI00128518	Mat1a S-adenosylmethionine synthase isoform type-1	396	43.463	0.00543994	1	1	483.76	8	6	17.4242	19	0.86	0.362	0.15	0.73	0.18	0.71	-0.76	0	IPI00128518	Mat1a S-adenosylmethionine synthase isoform type-1	396	43.463	0.00543994	1	1	1356.3	21	12	25.7576	66	4.07	0.046	0.05	0.76	0.07	0.77	0.02	0.76	0.1	S-adenosylmethionine synthase isoform type-1;METK1;ortholog	SUBFAMILY NOT NAMED (PTHR11964:SF0)	nucleotidyltransferase activity	cellular amino acid metabolic process		nucleotidyltransferase	S adenosyl methionine biosynthesis->S-Adenosyl methionine synthetase;;
IPI00120475	Gm10063 40S ribosomal protein S12	127	14.0742	0.00634131	1	0	274.64	5	3	25.1969	7	11.28	0.01	0.96	0.64	0.83	0.65	1.33	0.87	IPI00120475	Gm10063 40S ribosomal protein S12	127	14.0742	0.00634131	1	0	297.57	6	3	25.1969	7	1.42	0.279	0.06	0.13	0.06	0.13	NA	0	0.9	40S ribosomal protein S12;D3Z1P4;ortholog	SUBFAMILY NOT NAMED (PTHR11843:SF0)	structural constituent of ribosome;nucleic acid binding	translation		ribosomal protein
IPI00454008	Shmt2 Serine hydroxymethyltransferase	504	55.7076	0.00847021	1	1	477.61	7	5	10.3175	7	1.07	0.331	-0.08	0.25	-0.09	0.29	-0.02	0	IPI00454008	Shmt2 Serine hydroxymethyltransferase	504	55.7076	0.00847021	1	1	635.51	9	7	15.6746	9	1.67	0.221	0.17	0.75	0.24	0.93	-0.14	0.46	-0.25	Serine hydroxymethyltransferase;Q9CZN7;ortholog	SUBFAMILY NOT NAMED (PTHR11680:SF0)	methyltransferase activity	nucleobase, nucleoside, nucleotide and nucleic acid metabolic process;cellular amino acid metabolic process		methyltransferase	Serine glycine biosynthesis->Glycine hydroxymethyltransferase;;
IPI00154043	Ces6 carboxylesterase 6 isoform 1	558	61.8822	0.00571924	1	0.999668	476.77	7	6	16.4875	14	4.91	0.037	-0.19	0.31	-0.14	0.15	-0.26	0.44	IPI00154043	Ces6 carboxylesterase 6 isoform 1	558	61.8822	0.00571924	1	0.999792	368.99	5	4	10.9319	6	2.35	0.164	-0.22	0.32	-0.07	0.53	-0.29	0.28	0.03	Carboxylesterase 6;Q8QZR3;ortholog	LIVER CARBOXYLESTERASE (PTHR11559:SF40)	lipase activity;receptor binding	immune system process;neurological system process;signal transduction;neuromuscular synaptic transmission;cell-cell adhesion;vitamin metabolic process;lipid metabolic process;signal transduction;neuromuscular synaptic transmission;cell-cell adhesion;ectoderm development;nervous system development;response to toxin		signaling molecule;esterase;lipase
IPI00228633	Gpi1 Glucose-6-phosphate isomerase	558	62.7092	0.00819189	1	0.999931	475.4	7	6	17.5627	10	60.65	0	-1.22	0.45	-1.24	0.57	-1.17	0.22	IPI00228633	Gpi1 Glucose-6-phosphate isomerase	558	62.7092	0.00819189	1	1	585.23	9	6	16.4875	12	168.01	0	-1.12	0.26	-1.34	0.39	-1.01	0.06	-0.1	Glucose-6-phosphate isomerase;G6PI;ortholog	SUBFAMILY NOT NAMED (PTHR11469:SF0)	isomerase activity	gluconeogenesis;glycolysis		isomerase	Pentose phosphate pathway->Glucose-P-Isomerase;;Glycolysis->Phosphoglucose isomerase;;;
IPI00669556	- Glucose-6-phosphate isomerase	344	38.2406	0.00863135	1	0.864932	379.31	6	5	24.1279	8	33.04	0	-1.16	0.5	-1.16	0.62	-1.16	0.31	IPI00669556	- Glucose-6-phosphate isomerase	344	38.2406	0.00863135	0.974975	0.955036	355.9	6	4	14.2442	8	99.93	0	-1.15	0.29	-1.4	0.28	-0.99	0.08	-0.01
IPI00990532	- 53 kDa protein	471	53.2069	0.00687354	1	0	116.62	2	2	4.67091	2	1.5	0.346	-0.78	1.04	-0.78	1.04	NA	0	IPI00990532	- 53 kDa protein	471	53.2069	0.00687354	0.704003	0.708282	161.17	3	3	9.55414	4	6421.12	0	-1.09	0.03	-1.12	0	-1.08	0.02	0.31	Glucose-6-phosphate isomerase;F6SAC3;ortholog	SUBFAMILY NOT NAMED (PTHR11469:SF0)	isomerase activity	gluconeogenesis;glycolysis		isomerase	Pentose phosphate pathway->Glucose-P-Isomerase;;Glycolysis->Phosphoglucose isomerase;;;
IPI00132042	Pdhb Pyruvate dehydrogenase E1 component subunit beta, mitochondrial	359	38.894	0.00644287	1	1	474.31	6	5	21.727	11	13.46	0.003	-0.22	0.17	-0.2	0.3	-0.23	0.07	IPI00132042	Pdhb Pyruvate dehydrogenase E1 component subunit beta, mitochondrial	359	38.894	0.00644287	1	1	495.98	7	7	25.9053	9	26.21	0	-0.25	0.15	-0.28	0.11	-0.1	0.07	0.03	Pyruvate dehydrogenase E1 component subunit beta, mitochondrial;ODPB;ortholog	PYRUVATE DEHYDROGENASE E1 COMPONENT, BETA SUBUNIT (PTHR11624:SF11)	oxidoreductase activity;transketolase activity;lyase activity	vitamin biosynthetic process;pentose-phosphate shunt;cellular amino acid catabolic process;lipid metabolic process		transketolase;dehydrogenase;lyase
IPI00228150	Immt Isoform 1 of Mitochondrial inner membrane protein	757	83.8302	0.00616357	1	0	472.97	8	8	13.21	15	30.5	0	0.42	0.29	0.43	0.35	0.42	0.22	IPI00228150	Immt Isoform 1 of Mitochondrial inner membrane protein	757	83.8302	0.00616357	1	0	1110.78	18	16	24.967	23	45.07	0	0.47	0.32	0.46	0.26	0.48	0.37	-0.05
IPI00624210	Gm4952 Glycine N-acyltransferase-like protein	296	34.068	0.00762061	1	1	472.63	6	5	27.3649	7	0.43	0.524	0.05	0.18	0.05	0.2	-0.03	0	IPI00624210	Gm4952 Glycine N-acyltransferase-like protein	296	34.068	0.00762061	1	1	242.47	3	3	17.2297	5	4.5	0.067	-0.26	0.33	-0.34	0.12	0.09	0.06	0.31
IPI00604945	Mpst 3-mercaptopyruvate sulfurtransferase	297	33.0585	0.00599854	1	0.995516	471.97	8	7	24.5791	10	1.2	0.29	0.04	0.18	0	0.19	0.22	0.12	IPI00604945	Mpst 3-mercaptopyruvate sulfurtransferase	297	33.0585	0.00599854	1	0.995423	483.14	8	5	21.5488	10	4.37	0.058	-0.1	0.15	-0.11	0.07	0.1	0.08	0.14
IPI00116283	Cct3 T-complex protein 1 subunit gamma	545	60.5734	0.00626514	1	0.954612	467.77	7	4	11.0092	11	24.38	0	-0.24	0.14	-0.25	0.2	-0.21	0.11	IPI00116283	Cct3 T-complex protein 1 subunit gamma	545	60.5734	0.00626514	1	0.97546	557.05	8	6	15.0459	8	3.26	0.101	-0.24	0.34	NA	0	-0.24	0.34	0	T-complex protein 1 subunit gamma;TCPG;ortholog	CHAPERONIN CONTAINING T-COMPLEX PROTEIN 1, GAMMA SUBUNIT, TCPG (PTHR11353:SF24)		protein folding;protein complex assembly		chaperonin
IPI00890872	Pah phenylalanine-4-hydroxylase	453	51.8494	0.00588428	1	0.978695	464.01	7	6	20.5298	9	1.22	0.288	0.02	0.46	0.06	0.2	-0.69	0.38	IPI00890872	Pah phenylalanine-4-hydroxylase	453	51.8494	0.00588428	1	0.999966	1080.69	16	12	35.0993	29	35.03	0	-0.64	0.52	-0.99	0.43	-0.26	0.15	0.66
IPI00108454	Rps6-ps1 Uncharacterized protein	249	28.5308	0.0111362	1	0.945289	462.91	8	5	14.0562	12	37.02	0	0.3	0.14	0.29	0.16	0.32	0.14	IPI00108454	Rps6-ps1 Uncharacterized protein	249	28.5308	0.0111362	1	0.886474	353.97	6	4	12.0482	10	6.54	0.025	0.18	0.19	0.18	0.23	0.19	0.19	0.12	40S ribosomal protein S6;D3Z6N6;ortholog	SUBFAMILY NOT NAMED (PTHR11502:SF3)	structural constituent of ribosome;nucleic acid binding	translation		ribosomal protein
IPI00896727	Cand1 Cullin-associated NEDD8-dissociated protein 1	1230	136.227	0.00542725	1	1	461.95	7	5	5.12195	7	1.57	0.245	-0.23	0.5	-0.23	0.5	NA	0	IPI00896727	Cand1 Cullin-associated NEDD8-dissociated protein 1	1230	136.227	0.00542725	1	1	376.35	6	6	6.42276	7	126.88	0	-0.57	0.14	-0.57	0.14	NA	0	0.34	Cullin-associated NEDD8-dissociated protein 1;CAND1;ortholog	SUBFAMILY NOT NAMED (PTHR12696:SF0)	transcription factor activity;transcription factor activity	transcription from RNA polymerase II promoter		transcription factor
IPI00416861	Ugt1a6b UDP glucuronosyltransferase 1 family, polypeptide A6B	531	60.4332	0.00877783	0.999987	0.333321	460.24	8	5	12.4294	22	4.71	0.038	-0.28	0.56	-0.23	0.64	-0.57	0.43	IPI00416861	Ugt1a6b UDP glucuronosyltransferase 1 family, polypeptide A6B	531	60.4332	0.00877783	1	0.763716	595.88	9	7	18.2674	37	0.35	0.557	-0.09	0.82	0	0.99	-0.27	0.62	-0.19	Protein Ugt1a6b;E9PXN8;ortholog	SUBFAMILY NOT NAMED (PTHR11926:SF16)	transferase activity, transferring glycosyl groups	polysaccharide metabolic process;steroid metabolic process		glycosyltransferase	Nicotine degradation->UDP glycosyltransferase 2, member B7;;Nicotine degradation->UDP glycosytransferase 1, polypeptide A4;;;
IPI00120165	Crot Peroxisomal carnitine O-octanoyltransferase	612	70.2011	0.00626514	1	1	459.2	6	4	9.31373	9	16.6	0.001	-0.15	0.1	-0.16	0	-0.14	0.12	IPI00120165	Crot Peroxisomal carnitine O-octanoyltransferase	612	70.2011	0.00626514	1	1	444.83	6	5	10.6209	6	5.1	0.048	0.1	0.12	NA	0	0.1	0.12	-0.25	Peroxisomal carnitine O-octanoyltransferase;OCTC;ortholog	CARNITINE O-ACYLTRANSFERASE (PTHR22589:SF9)	acetyltransferase activity	cellular amino acid metabolic process;fatty acid metabolic process		acetyltransferase;acyltransferase
IPI00453768	Rpl17 60S ribosomal protein L17	184	21.3914	0.0106382	1	0	457.93	8	6	34.2391	10	56.53	0	0.28	0.1	0.28	0.1	NA	0	IPI00453768	Rpl17 60S ribosomal protein L17	184	21.3914	0.0106382	1	0	246.32	5	4	19.0217	5	3.89	0.084	0.12	0.15	0.08	0.05	0.21	0.15	0.16
IPI00130804	Ech1 Delta(3,5)-Delta(2,4)-dienoyl-CoA isomerase, mitochondrial	327	36.0772	0.00763525	1	0.97323	455.76	6	4	17.737	6	2.86	0.129	0.13	0.18	0.1	0.15	0.35	0	IPI00130804	Ech1 Delta(3,5)-Delta(2,4)-dienoyl-CoA isomerase, mitochondrial	327	36.0772	0.00763525	1	0.834812	191.92	3	3	12.844	3	0.81	0.42	-0.05	0.12	-0.07	0.14	0.04	0	0.18	Delta(3,5)-Delta(2,4)-dienoyl-CoA isomerase, mitochondrial;ECH1;ortholog	LAMBDA-CRYSTALLIN HOMOLOG [SOURCE:UNIPROTKB/SWISS-PROT,ACC:Q9Y2S2] (PTHR11941:SF9)	oxidoreductase activity;acetyltransferase activity;hydro-lyase activity;racemase and epimerase activity;ligase activity	coenzyme metabolic process;vitamin biosynthetic process;carbohydrate metabolic process;fatty acid beta-oxidation		acetyltransferase;acyltransferase;dehydrogenase;hydratase;ligase;epimerase/racemase
IPI00122548	Vdac3 Voltage-dependent anion-selective channel protein 3	283	30.7154	0.00902686	1	0.974278	446.93	6	4	19.4346	12	8.37	0.012	0.38	0.38	0.4	0.27	0.28	0.6	IPI00122548	Vdac3 Voltage-dependent anion-selective channel protein 3	283	30.7154	0.00902686	1	0.872674	187.38	3	2	8.48057	10	6.69	0.032	0.15	0.13	0.16	0.07	0.11	0.16	0.23	Voltage-dependent anion-selective channel protein 3;VDAC3;ortholog	VOLTAGE-DEPENDENT ANION-SELECTIVE CHANNEL PROTEIN 3 (VDAC-3) (HVDAC3) (OUTER MITOCHONDRIAL MEMBRANE PROTEIN PORIN 3) (PTHR11743:SF10)	voltage-gated ion channel activity;anion channel activity	anion transport		anion channel;voltage-gated ion channel
IPI00339468	Dhx9 Isoform 2 of ATP-dependent RNA helicase A	1384	149.578	0.00637939	1	0.999999	443.5	8	6	5.63584	10	100.19	0	0.44	0.13	0.43	0.12	0.58	0	IPI00339468	Dhx9 Isoform 2 of ATP-dependent RNA helicase A	1384	149.578	0.00637939	1	0.999998	388.08	7	6	5.49133	8	0.94	0.352	0.1	0.3	0.04	0.32	0.26	0.13	0.34	ATP-dependent RNA helicase A;E9QNN1;ortholog	SUBFAMILY NOT NAMED (PTHR18934:SF68)	RNA helicase activity;nucleic acid binding	nuclear mRNA splicing, via spliceosome		RNA helicase;helicase
IPI00310131	Ap2a2 AP-2 complex subunit alpha-2	938	104.017	0.00650732	1	0.944724	442.88	7	6	6.92964	7	0.63	0.447	-0.07	1.76	-0.07	1.76	NA	0	IPI00310131	Ap2a2 AP-2 complex subunit alpha-2	938	104.017	0.00650732	0.999996	0.858819	149.39	3	2	2.45203	3	0.05	0.839	0.01	0.16	-0.14	0	0.1	0.08	-0.08	AP-2 complex subunit alpha-2;AP2A2;ortholog	ADAPTER-RELATED PROTEIN COMPLEX 2 ALPHA 1 SUBUNIT (ALPHA-ADAPTIN A) (PTHR22780:SF4)		intracellular protein transport;receptor-mediated endocytosis		transmembrane receptor regulatory/adaptor protein	Huntington disease->alpha-Adaptin;;
IPI00133706	Rab1b Ras-related protein Rab-1B	201	22.1552	0.00543994	1	1	442.29	7	5	26.8657	8	1.12	0.316	0.15	0.48	0.19	0.57	0.12	0.5	IPI00133706	Rab1b Ras-related protein Rab-1B	201	22.1552	0.00543994	0.999998	0.999999	361.28	6	4	19.9005	7	11.05	0.016	-0.2	0.12	-0.27	0.02	-0.05	0.1	0.35	Ras-related protein Rab-1B;RAB1B;ortholog	SUBFAMILY NOT NAMED (PTHR24073:SF212)
IPI00457898	Pgam1 Phosphoglycerate mutase 1	254	28.7959	0.00678564	1	1	439.77	7	5	28.7402	8	0.2	0.67	-0.03	0.22	-0.08	0.26	0.07	0	IPI00457898	Pgam1 Phosphoglycerate mutase 1	254	28.7959	0.00678564	1	1	586.89	9	7	35.8268	10	26.81	0	-0.27	0.15	-0.53	0	-0.22	0.12	0.24	Phosphoglycerate mutase 1;PGAM1;ortholog	SUBFAMILY NOT NAMED (PTHR11931:SF0)	intramolecular transferase activity	glycolysis		mutase	Glycolysis->Phosphoglyceromutase;;
IPI00132593	Gls2 Glutaminase liver isoform, mitochondrial	602	66.3051	0.00743018	1	0.999989	439.49	6	5	10.4651	10	0.79	0.391	-0.14	0.44	-0.04	0.38	-0.4	0.39	IPI00132593	Gls2 Glutaminase liver isoform, mitochondrial	602	66.3051	0.00743018	1	1	413.38	6	5	11.6279	8	28.16	0	-0.7	0.32	-0.8	0.29	-0.61	0.34	0.56	Glutaminase liver isoform, mitochondrial;GLSL;ortholog	SUBFAMILY NOT NAMED (PTHR12544:SF6)	hydrolase activity	cellular amino acid metabolic process		hydrolase
IPI00138342	Es1 Liver carboxylesterase N	554	61.115	0.00497021	1	1	435.8	7	5	10.8303	20	3.76	0.064	0.16	0.92	0.35	1	-0.13	0.83	IPI00138342	Es1 Liver carboxylesterase N	554	61.115	0.00497021	1	1	482.53	8	6	12.9964	29	7.93	0.007	-0.22	0.81	-0.18	0.67	-0.26	0.94	0.38	Carboxylesterase 1C;EST1C;ortholog	LIVER CARBOXYLESTERASE (PTHR11559:SF40)	lipase activity;receptor binding	immune system process;neurological system process;signal transduction;neuromuscular synaptic transmission;cell-cell adhesion;vitamin metabolic process;lipid metabolic process;signal transduction;neuromuscular synaptic transmission;cell-cell adhesion;ectoderm development;nervous system development;response to toxin		signaling molecule;esterase;lipase
IPI00555004	Adh5 Alcohol dehydrogenase class-3	374	39.5041	0.00697607	1	1	433.99	7	5	16.3102	7	0.78	0.395	-0.1	0.33	-0.24	0.18	0.5	0	IPI00555004	Adh5 Alcohol dehydrogenase class-3	374	39.5041	0.00697607	1	1	422.06	7	5	13.1016	7	23.31	0	-0.67	0.37	-0.69	0.37	-0.3	0.08	0.57	Alcohol dehydrogenase class-3;ADHX;ortholog	PUTATIVE OXIDOREDUCTASE (PTHR11695:SF269)	oxidoreductase activity	apoptosis;carbohydrate metabolic process		dehydrogenase;reductase
IPI00318841	Eef1g Elongation factor 1-gamma	437	50.0111	0.00631592	1	1	432.5	6	4	10.7551	11	11.05	0.006	0.43	0.37	-0.06	0.05	0.48	0.13	IPI00318841	Eef1g Elongation factor 1-gamma	437	50.0111	0.00631592	1	1	643.15	10	7	15.103	19	0.34	0.567	0.07	0.43	-0.71	0.18	0.22	0.18	0.36	Elongation factor 1-gamma;EF1G;ortholog	ELONGATION FACTOR 1 GAMMA (PTHR11260:SF7)	oxidoreductase activity;transferase activity;racemase and epimerase activity;structural constituent of cytoskeleton;translation factor activity, nucleic acid binding;receptor binding;translation elongation factor activity	immune system process;intracellular signaling cascade;oxygen and reactive oxygen species metabolic process;translation;intracellular signaling cascade;response to toxin	cytoskeleton	transferase;signaling molecule;reductase;translation elongation factor;epimerase/racemase;cytoskeletal protein
IPI00128346	Cisd1 CDGSH iron-sulfur domain-containing protein 1	108	12.0711	0.00945166	1	1	430.76	6	5	46.2963	8	22.66	0	0.3	0.17	0.3	0.16	0.29	0.22	IPI00128346	Cisd1 CDGSH iron-sulfur domain-containing protein 1	108	12.0711	0.00945166	1	1	219.03	3	2	25.9259	3	1.37	0.307	-0.08	0.12	-0.08	0.12	NA	0	0.38	CDGSH iron-sulfur domain-containing protein 1;CISD1;ortholog	SUBFAMILY NOT NAMED (PTHR13680:SF2)
IPI00331555	Bckdha 2-oxoisovalerate dehydrogenase subunit alpha, mitochondrial	446	50.7232	0.00806006	1	1	430.62	6	3	8.96861	8	0.6	0.463	0.09	0.29	0	0.24	0.35	0.19	IPI00331555	Bckdha 2-oxoisovalerate dehydrogenase subunit alpha, mitochondrial	446	50.7232	0.00806006	1	1	157.35	2	2	6.27803	4	0.86	0.388	0.11	1.01	0.21	1.22	-0.5	0	-0.02	2-oxoisovalerate dehydrogenase subunit alpha, mitochondrial;Q3U3J1;ortholog	2-OXOISOVALERATE DEHYDROGENASE ALPHA SUBUNIT-RELATED (PTHR11516:SF1)	oxidoreductase activity	carbohydrate metabolic process;cellular amino acid catabolic process		dehydrogenase
IPI00113849	Cdc42 Isoform 2 of Cell division control protein 42 homolog	191	21.227	0.00616357	1	0.972955	430.25	7	4	25.6545	8	116.48	0	-0.25	0.06	-0.25	0.06	NA	0	IPI00113849	Cdc42 Isoform 2 of Cell division control protein 42 homolog	191	21.227	0.00616357	1	0.974025	351.79	6	4	25.6545	8	8.97	0.013	-0.27	0.23	-0.34	0.17	-0.09	0.16	0.02	Cell division control protein 42 homolog;CDC42;ortholog	CELL DIVISION CONTROL PROTEIN 42 HOMOLOG (PTHR24072:SF1)	GTPase activity;protein binding	intracellular protein transport;receptor-mediated endocytosis;G-protein coupled receptor protein signaling pathway;intracellular signaling cascade;G-protein coupled receptor protein signaling pathway;intracellular signaling cascade		small GTPase	FGF signaling pathway->Ras-related C3 botulinum toxin substrate;;T cell activation->Cell division cycle 42;;Integrin signalling pathway->Cell division cycle 42;;Ras Pathway->Cell division cycle 42;;Axon guidance mediated by Slit/Robo->Cell division cycle 42;;p38 MAPK pathway->cell division cycle 42;;Inflammation mediated by chemokine and cytokine signaling pathway->Cell division cycle 42;;Cytoske…
IPI00222489	Ces5 carboxylesterase 5	559	62.2592	0.00571924	1	1	429.59	6	4	9.839	9	2.56	0.136	-0.12	0.2	-0.23	0.01	-0.07	0.23	IPI00222489	Ces5 carboxylesterase 5	559	62.2592	0.00571924	0.999999	0.999999	353.98	5	4	10.5546	6	0.28	0.606	0.01	0.26	-0.07	0.53	0.03	0.07	-0.13	Carboxylesterase 5, isoform CRA_b;Q8BK48;ortholog	LIVER CARBOXYLESTERASE (PTHR11559:SF40)	lipase activity;receptor binding	immune system process;neurological system process;signal transduction;neuromuscular synaptic transmission;cell-cell adhesion;vitamin metabolic process;lipid metabolic process;signal transduction;neuromuscular synaptic transmission;cell-cell adhesion;ectoderm development;nervous system development;response to toxin		signaling molecule;esterase;lipase
IPI00132531	Ndufb5 NADH dehydrogenase [ubiquinone] 1 beta subcomplex subunit 5, mitochondrial	189	21.6784	0.00974463	1	0.991244	427.95	7	5	26.455	9	20.28	0.001	0.34	0.21	0.32	0.12	0.36	0.28	IPI00132531	Ndufb5 NADH dehydrogenase [ubiquinone] 1 beta subcomplex subunit 5, mitochondrial	189	21.6784	0.00974463	1	0.677663	326.31	4	3	14.8148	8	45.64	0	0.15	0.06	0.18	0.04	0.09	0.01	0.19	NADH dehydrogenase [ubiquinone] 1 beta subcomplex subunit 5, mitochondrial;NDUB5;ortholog	SUBFAMILY NOT NAMED (PTHR13178:SF0)	oxidoreductase activity	oxidative phosphorylation;respiratory electron transport chain		oxidoreductase
IPI00331461	Rpl11 60S ribosomal protein L11	178	20.2216	0.009979	1	0.791083	425.85	7	4	23.0337	11	15.52	0.003	0.26	0.16	0.26	0.16	NA	0	IPI00331461	Rpl11 60S ribosomal protein L11	178	20.2216	0.009979	1	0.875126	525.66	8	5	24.1573	13	18.79	0.001	0.21	0.14	0.21	0.14	0.23	0.18	0.05	60S ribosomal protein L11;RL11;ortholog	60S RIBOSOMAL PROTEIN L11 (PTHR11994:SF2)	structural constituent of ribosome;nucleic acid binding	translation		ribosomal protein
IPI00131176	mt-Co2 Cytochrome c oxidase subunit 2	227	25.941	0.00444971	1	1	425.25	6	4	16.2996	16	31.82	0	0.32	0.18	0.3	0.24	0.39	0.09	IPI00131176	mt-Co2 Cytochrome c oxidase subunit 2	227	25.941	0.00444971	1	1	216.92	4	3	7.48899	9	3.51	0.091	0.18	0.26	0.33	0.07	0.09	0.26	0.14	Cytochrome c oxidase subunit 2;COX2;ortholog	CYTOCHROME C OXIDASE SUBUNIT 2 (PTHR22888:SF0)	oxidoreductase activity	respiratory electron transport chain;intracellular protein transport;mitochondrial transport;mitochondrial transport		oxidoreductase	Gonadotropin releasing hormone receptor pathway->COX2;;Gonadotropin releasing hormone receptor pathway->COX2;;Gonadotropin releasing hormone receptor pathway->COX2;;;;
IPI00169473	Oplah 5-oxoprolinase	1288	137.507	0.0058335	1	0.9976	424.9	7	5	4.50311	7	2.56	0.148	-0.7	0.98	-0.7	0.98	NA	0	IPI00169473	Oplah 5-oxoprolinase	1288	137.507	0.0058335	1	1	848.24	14	10	9.31677	16	3.38	0.078	-0.51	1	-0.53	0.15	-0.46	1.4	-0.19	5-oxoprolinase;OPLA;ortholog	SUBFAMILY NOT NAMED (PTHR11365:SF0)	hydrolase activity	immune system process;cellular amino acid biosynthetic process;response to toxin		hydrolase
IPI00132397	Sar1b GTP-binding protein SAR1b	198	22.3495	0.00570654	0.999981	0.99996	423.88	6	5	26.7677	10	2.15	0.168	-0.07	0.13	-0.11	0.08	0.11	0.07	IPI00132397	Sar1b GTP-binding protein SAR1b	198	22.3495	0.00570654	1	1	341.11	6	4	26.7677	7	1.61	0.241	0.05	0.1	NA	0	0.05	0.1	-0.12	GTP-binding protein SAR1b;SAR1B;ortholog	GTP-BINDING PROTEIN SAR1 (PTHR11711:SF12)	GTPase activity;protein binding	intracellular protein transport;vesicle-mediated transport;G-protein coupled receptor protein signaling pathway;G-protein coupled receptor protein signaling pathway		small GTPase
IPI00465880	Rps17 40S ribosomal protein S17	135	15.4964	0.0102573	1	0.862363	423.49	8	4	16.2963	10	15.91	0.003	0.86	0.54	0.93	0.58	0.43	0	IPI00465880	Rps17 40S ribosomal protein S17	135	15.4964	0.0102573	1	0.966317	324.05	5	3	22.2222	8	0.56	0.476	0.01	0.13	-0.03	0.13	0.1	0.07	0.85	40S ribosomal protein S17;RS17;ortholog	40S RIBOSOMAL PROTEIN S17 (PTHR10732:SF0)	structural constituent of ribosome;nucleic acid binding	translation		ribosomal protein
IPI00848816	LOC100048522 cofilin-1-like	166	18.4846	0.00779639	1	0.970059	423.01	7	4	38.5542	8	8.39	0.02	-0.34	0.28	-0.34	0.28	NA	0	IPI00848816	LOC100048522 cofilin-1-like	166	18.4846	0.00779639	1	0.988122	499.76	8	5	27.1084	14	5.01	0.045	-0.25	0.3	-0.36	0.32	-0.05	0.17	-0.09	Protein Gm8894;E9QLM0;ortholog	SUBFAMILY NOT NAMED (PTHR23048:SF0)	structural constituent of cytoskeleton;calcium ion binding;calmodulin binding	muscle contraction	actin cytoskeleton	actin family cytoskeletal protein;calmodulin
IPI00420706	Lrpprc Leucine-rich PPR motif-containing protein, mitochondrial	1392	156.498	0.00640479	1	1	420.83	6	4	3.3046	6	133.1	0	-0.53	0.09	-0.53	0.09	NA	0	IPI00420706	Lrpprc Leucine-rich PPR motif-containing protein, mitochondrial	1392	156.498	0.00640479	1	1	1495.97	23	17	13.6494	34	0.39	0.537	0.05	0.97	0.16	1.46	-0.17	0.17	-0.58	Leucine-rich PPR motif-containing protein, mitochondrial;LPPRC;ortholog	SUBFAMILY NOT NAMED (PTHR24015:SF184)	transmembrane receptor protein kinase activity;transmembrane receptor protein serine/threonine kinase activity;transmembrane receptor protein kinase activity;transmembrane transporter activity;RNA binding	intracellular protein transport;protein amino acid phosphorylation		transporter;serine/threonine protein kinase receptor;serine/threonine protein kinase receptor;RNA binding protein;protein kinase
IPI00754489	Papss2 Bifunctional 3'-phosphoadenosine 5'-phosphosulfate synthase 2	621	70.2279	0.00729834	1	0.974398	419.79	7	6	16.1031	7	54.18	0	-1.22	0.41	-1.21	0.45	-1.37	0	IPI00754489	Papss2 Bifunctional 3'-phosphoadenosine 5'-phosphosulfate synthase 2	621	70.2279	0.00729834	0.999686	0.547067	108.83	2	2	3.86473	2	116.22	0.008	-1.26	0.17	NA	0	-1.26	0.17	0.04	Adenylyl-sulfate kinase;PAPS2;ortholog	BIFUNCTIONAL 3-PHOSPHOADENOSINE 5-PHOSPHOSULFATE SYNTHETASE 2 (PTHR11055:SF16)	kinase activity;nucleotidyltransferase activity	sulfur metabolic process;cellular amino acid biosynthetic process		kinase;nucleotidyltransferase;kinase	Sulfate assimilation->Sulfate adenylyltransferase;;
IPI00331121	Rpl38 60S ribosomal protein L38	70	8.18071	0.0105649	1	1	419.63	7	4	50	9	5.36	0.06	0.2	0.18	0.1	0.09	0.43	0	IPI00331121	Rpl38 60S ribosomal protein L38	70	8.18071	0.0105649	1	1	435.66	7	4	50	9	3.86	0.085	0.12	0.15	0.12	0.17	0.13	0	0.08	60S ribosomal protein L38;RL38;ortholog	60S RIBOSOMAL PROTEIN L38 (PTHR10965:SF0)	structural constituent of ribosome;nucleic acid binding	translation		ribosomal protein
IPI00663627	Flnb Filamin-B	2602	277.561	0.00535107	1	1	417.37	8	6	2.65181	8	1.01	0.338	0.03	0.1	0.03	0.1	NA	0	IPI00663627	Flnb Filamin-B	2602	277.561	0.00535107	0.9999	0.9999	138.47	2	2	0.960799	2	6.5	0.126	0.11	0.06	0.11	0.06	NA	0	-0.08	Filamin-B;FLNB;ortholog	SUBFAMILY NOT NAMED (PTHR11915:SF24)	structural constituent of cytoskeleton;calcium ion binding;actin binding	muscle contraction;neurological system process;cell cycle;nitric oxide mediated signal transduction;neuromuscular synaptic transmission;cell adhesion;cell motion;cell cycle;nitric oxide mediated signal transduction;neuromuscular synaptic transmission;cell adhesion;cellular component morphogenesis;cellular component morphogenesis;ectoderm development;mesoderm development;cellular component morphog…	actin cytoskeleton	structural protein;non-motor actin binding protein;calcium-binding protein	Integrin signalling pathway->Filamin;;
IPI00318577	Dpys Dihydropyrimidinase	519	56.6706	0.00678564	1	1	417.26	6	5	10.5973	7	8.95	0.014	-0.33	0.27	-0.25	0.27	-0.59	0.18	IPI00318577	Dpys Dihydropyrimidinase	519	56.6706	0.00678564	1	1	196.55	3	2	4.4316	3	1.5	0.346	-0.48	0.61	-1.07	0	-0.34	0	0.15	Dihydropyrimidinase;DPYS;ortholog	DIHYDROPYRIMIDINASE (PTHR11647:SF1)	hydrolase activity	nucleobase, nucleoside, nucleotide and nucleic acid metabolic process		hydrolase	Pyrimidine Metabolism->Dihydropyrimidinase;;Axon guidance mediated by semaphorins->CRMP 3-associated molecule;;Axon guidance mediated by semaphorins->Collapsin response mediator protein;;;;
IPI00276926	Slc25a1 solute carrier family 25, member 1	311	33.8919	0.0102573	1	1	416.72	8	6	19.9357	10	52.37	0	0.49	0.18	0.49	0.22	0.46	0.04	IPI00276926	Slc25a1 solute carrier family 25, member 1	311	33.8919	0.0102573	1	0.999999	263.91	5	3	9.96785	10	13.09	0.005	0.23	0.16	0.42	0	0.1	0.07	0.26	Protein Slc25a1;Q8JZU2;ortholog	ARABIDOPSIS THALIANA K1F13.3 (PTHR24089:SF102)	amino acid transmembrane transporter activity;transmembrane transporter activity;calcium ion binding;calmodulin binding	cation transport;phosphate transport;lipid transport;nucleobase, nucleoside, nucleotide and nucleic acid transport;phosphate metabolic process;nucleobase, nucleoside, nucleotide and nucleic acid metabolic process;lipid metabolic process	mitochondrial inner membrane;organelle	amino acid transporter;mitochondrial carrier protein;transfer/carrier protein;calmodulin
IPI00421241	Acacb acetyl-Coenzyme A carboxylase beta	2448	275.556	0.00587158	0.999457	0.999656	415.31	7	6	2.98203	15	290.22	0	-2.22	0.47	-2.24	0.41	-1.39	0	IPI00421241	Acacb acetyl-Coenzyme A carboxylase beta	2448	275.556	0.00587158	0.999986	0.999992	651.74	9	9	5.14706	21	191.98	0	-1.37	0.45	-1.36	0.52	-1.37	0.24	-0.85	Protein Acacb;E9Q4Z2;ortholog	ACETYL-COA CARBOXYLASE (PTHR18866:SF6)	ligase activity	coenzyme metabolic process;gluconeogenesis;fatty acid biosynthetic process		ligase
IPI00137787	Rpl8 60S ribosomal protein L8	257	27.9893	0.0115024	1	1	413.96	7	6	21.7899	11	73.26	0	0.5	0.19	0.33	0.09	0.66	0.08	IPI00137787	Rpl8 60S ribosomal protein L8	257	27.9893	0.0115024	1	1	259.79	4	3	13.6187	7	9.49	0.012	0.36	0.28	0.36	0.36	0.27	0.03	0.14	60S ribosomal protein L8;RL8;ortholog	60S RIBOSOMAL PROTEIN L8 (PTHR13691:SF4)	structural constituent of ribosome;RNA binding	fatty acid metabolic process;translation		ribosomal protein
IPI00677618	1190003J15Rik 5-hydroxyisourate hydrolase	118	13.5328	0.00795752	1	1	413.81	6	5	39.8305	9	3.13	0.099	0.14	0.25	0.19	0.32	0.01	0.14	IPI00677618	1190003J15Rik 5-hydroxyisourate hydrolase	118	13.5328	0.00795752	0.993518	0.993518	70.98	1	1	7.62712	2	0.66	0.502	-0.21	0.48	-0.21	0.48	NA	0	0.35	5-hydroxyisourate hydrolase;HIUH;ortholog	TRANSTHYRETIN (PTHR10395:SF7)	transmembrane transporter activity	vitamin transport		transporter;transfer/carrier protein
IPI00223253	Hnrnpk Isoform 1 of Heterogeneous nuclear ribonucleoprotein K	463	50.9264	0.00526221	1	0	413.29	5	4	10.7991	6	1.49	0.257	-0.41	1.04	-0.53	1.21	0.22	0	IPI00223253	Hnrnpk Isoform 1 of Heterogeneous nuclear ribonucleoprotein K	463	50.9264	0.00526221	1	0	284.52	4	3	7.99136	6	1.36	0.288	-0.18	0.3	NA	0	-0.18	0.3	-0.23
IPI00474637	Rpl10 60S ribosomal protein L10	214	24.5699	0.0105063	1	0.887426	412.92	7	5	25.7009	12	23.97	0	0.27	0.16	0.29	0.09	0.24	0.22	IPI00474637	Rpl10 60S ribosomal protein L10	214	24.5699	0.0105063	1	0	116.01	2	2	12.1495	2	0	1	-0.2	0	NA	0	-0.2	0	0.47	60S ribosomal protein L10;RL10;ortholog	60S RIBOSOMAL PROTEIN L10 (PTHR11726:SF3)	structural constituent of ribosome;nucleic acid binding	translation		ribosomal protein
IPI00169670	Galm Aldose 1-epimerase	342	37.7571	0.00627783	1	1	412.88	6	4	13.4503	6	6.85	0.047	-0.3	0.25	-0.24	0.25	-0.57	0	IPI00169670	Galm Aldose 1-epimerase	342	37.7571	0.00627783	1	1	350.69	5	3	12.2807	7	25.15	0.004	-0.59	0.24	-0.59	0.34	-0.54	0	0.29	Aldose 1-epimerase;GALM;ortholog	ALDOSE 1-EPIMERASE (PTHR10091:SF0)	racemase and epimerase activity	monosaccharide metabolic process		epimerase/racemase	Fructose galactose metabolism->UDP Glucose 4 epimerase;;
IPI00127267	Gldc Glycine dehydrogenase [decarboxylating], mitochondrial	1025	113.177	0.00725439	1	0.975914	408.69	6	4	5.56098	6	56.48	0	-0.16	0.04	-0.16	0.04	NA	0	IPI00127267	Gldc Glycine dehydrogenase [decarboxylating], mitochondrial	1025	113.177	0.00725439	1	0.996683	546.67	9	6	6.53659	11	38.25	0	-0.31	0.13	-0.32	0.15	-0.28	0.12	0.15	Glycine dehydrogenase [decarboxylating], mitochondrial;GCSP;ortholog	GLYCINE DEHYDROGENASE (PTHR11773:SF0)	oxidoreductase activity	cellular amino acid catabolic process		dehydrogenase
IPI00273803	Rpl15 60S ribosomal protein L15	204	24.1131	0.012103	1	0.943948	408.52	8	7	30.3922	13	36.14	0	0.42	0.23	0.38	0.2	0.45	0.24	IPI00273803	Rpl15 60S ribosomal protein L15	204	24.1131	0.012103	1	0	248.59	5	4	13.7255	6	28.16	0.002	0.34	0.13	NA	0	0.34	0.13	0.08	60S ribosomal protein L15;RL15;ortholog	SUBFAMILY NOT NAMED (PTHR11847:SF3)	structural constituent of ribosome;nucleic acid binding	translation		ribosomal protein
IPI00115680	Prkcsh Isoform 1 of Glucosidase 2 subunit beta	521	58.7377	0.00425928	1	0.975862	408.26	7	5	9.40499	8	0.4	0.539	-0.05	0.26	-0.06	0.19	0.38	0	IPI00115680	Prkcsh Isoform 1 of Glucosidase 2 subunit beta	521	58.7377	0.00425928	1	0.992772	518.67	8	6	11.3244	13	1.34	0.264	-0.08	0.2	-0.22	0.14	0.09	0.11	0.03
IPI00339916	Eprs Bifunctional aminoacyl-tRNA synthetase	1512	169.928	0.00745947	1	1	406.39	7	6	5.02646	7	77.05	0	-0.6	0.17	-0.6	0.17	NA	0	IPI00339916	Eprs Bifunctional aminoacyl-tRNA synthetase	1512	169.928	0.00745947	1	1	1029.34	16	15	11.5741	20	77.28	0	-0.76	0.37	-0.76	0.37	NA	0	0.16	Bifunctional glutamate/proline--tRNA ligase;SYEP;ortholog	BIFUNCTIONAL AMINOACYL-TRNA SYNTHETASE (PTHR10119:SF11)	aminoacyl-tRNA ligase activity	tRNA aminoacylation for protein translation	cytoplasm	aminoacyl-tRNA synthetase	Heme biosynthesis->Glutamyl-tRNA-synthetase;;
IPI00453777	Atp5d ATP synthase subunit delta, mitochondrial	168	17.5711	0.00484326	1	1	405.33	6	5	22.0238	9	32.41	0	0.32	0.16	0.28	0.17	0.35	0.17	IPI00453777	Atp5d ATP synthase subunit delta, mitochondrial	168	17.5711	0.00484326	0.999999	0.999999	228.02	3	2	13.6905	6	157.52	0	0.53	0.09	0.53	0.08	0.49	0.13	-0.21	ATP synthase subunit delta, mitochondrial;ATPD;ortholog	ATP SYNTHASE DELTA CHAIN, MITOCHONDRIAL (PTHR13822:SF1)	hydrolase activity;cation transmembrane transporter activity;hydrogen ion transmembrane transporter activity	respiratory electron transport chain;cation transport;purine base metabolic process		ATP synthase;hydrolase
IPI00125515	Stard10 PCTP-like protein	291	32.9124	0.00672705	1	0.817813	405.21	6	4	19.9313	8	17.92	0.002	0.25	0.15	0.3	0.2	0.18	0.07	IPI00125515	Stard10 PCTP-like protein	291	32.9124	0.00672705	1	0.744955	295.05	5	3	11.3402	8	2.52	0.144	-0.16	0.35	-0.23	0.31	0.16	0.11	0.41	PCTP-like protein;PCTL;ortholog	SUBFAMILY NOT NAMED (PTHR19308:SF0)		lipid transport;lipid metabolic process		transfer/carrier protein
IPI00377441	Rps26 40S ribosomal protein S26	115	12.9891	0.0114731	1	0.956262	399.62	5	4	31.3043	6	10.92	0.011	0.44	0.3	0.14	0	0.53	0.32	IPI00377441	Rps26 40S ribosomal protein S26	115	12.9891	0.0114731	1	0.864344	206.57	3	3	31.3043	3	4.62	0.098	1.14	1.04	1.22	1.21	0.21	0	-0.7	40S ribosomal protein S26;RS26;ortholog	SUBFAMILY NOT NAMED (PTHR12538:SF0)	structural constituent of ribosome;nucleic acid binding	translation		ribosomal protein
IPI00228583	Mtpn Myotrophin	118	12.8346	0.00517334	1	1	398.6	3	2	30.5085	3	342.8	0.003	-0.7	0.05	-0.7	0.05	NA	0	IPI00228583	Mtpn Myotrophin	118	12.8346	0.00517334	1	1	391.24	3	2	30.5085	3	1723.26	0.001	-1.4	0.05	-1.4	0.05	NA	0	0.7	Myotrophin;MTPN;ortholog	SUBFAMILY NOT NAMED (PTHR24152:SF2)
IPI00467841	Calm2;Calm1;Calm3 Putative uncharacterized protein	197	21.5282	0.00405615	1	0.951629	398.28	5	5	27.9188	10	7.58	0.013	0.19	0.22	0.22	0.28	0.16	0.19	IPI00467841	Calm2;Calm1;Calm3 Putative uncharacterized protein	197	21.5282	0.00405615	1	0.979561	552.1	6	3	23.3503	11	11.89	0.004	-0.22	0.18	-0.23	0.21	-0.11	0.09	0.41
IPI00310658	Akr1c13 Aldo-keto reductase family 1 member C13	323	37.016	0.0067124	1	0.916024	393.38	7	6	23.2198	11	6.16	0.023	-0.22	0.3	-0.15	0.21	-0.32	0.31	IPI00310658	Akr1c13 Aldo-keto reductase family 1 member C13	323	37.016	0.0067124	1	0.873958	306.36	5	4	19.8142	8	11.04	0.008	-0.65	0.5	-0.78	0.3	-0.33	0.44	0.43	Aldo-keto reductase family 1 member C13;AK1CD;ortholog	ALDO-KETO REDUCTASE (PTHR11732:SF34)	oxidoreductase activity;transporter activity	metabolic process		reductase
IPI00124790	Reep6 Isoform 1 of Receptor expression-enhancing protein 6	201	22.1716	0.00715186	1	0.938549	391.96	5	3	13.9303	19	34.75	0	0.34	0.18	0.29	0.14	0.54	0.33	IPI00124790	Reep6 Isoform 1 of Receptor expression-enhancing protein 6	201	22.1716	0.00715186	1	0.906389	307.79	4	2	11.4428	24	2.46	0.128	0.06	0.37	0.02	0.3	0.53	0.17	0.28	Receptor expression-enhancing protein 6;REEP6;ortholog	POLYPOSIS LOCUS PROTEIN 1 HOMOLOG (PTHR12300:SF13)	receptor activity;transmembrane transporter activity	carbohydrate transport;carbohydrate metabolic process		transporter;receptor
IPI00267489	Gulo Putative uncharacterized protein	440	50.4275	0.00817725	1	0.981123	391.4	8	5	13.4091	8	9.75	0.014	0.69	0.49	NA	0	0.69	0.49	IPI00267489	Gulo Putative uncharacterized protein	440	50.4275	0.00817725	1	0.999742	972.58	15	9	22.7273	20	0.66	0.424	0.05	0.33	0.15	0.32	-0.16	0.38	0.64
IPI00989782	Gm7065 60S ribosomal protein L23a-like	157	17.85	0.0106821	0.996181	0.999671	390.6	5	3	21.6561	8	1	0.347	0.2	0.57	0.2	0.57	NA	0	IPI00989782	Gm7065 60S ribosomal protein L23a-like	157	17.85	0.0106821	0.996336	0.999893	551.76	8	5	29.2994	19	0.83	0.373	0.07	0.27	0.05	0.35	0.19	0.11	0.13
IPI00127942	Dstn Destrin	165	18.4915	0.00797217	1	1	389.91	6	3	20.6061	7	2.86	0.129	-0.44	0.76	-0.49	0.27	1.02	0	IPI00127942	Dstn Destrin	165	18.4915	0.00797217	1	1	335.72	6	4	27.2727	12	6.07	0.028	-0.57	0.73	-0.9	0.66	0.06	0.64	0.13	Destrin;DEST;ortholog	DESTRIN/COFILIN (COFILIN 1, 2) (PTHR11913:SF2)	structural constituent of cytoskeleton;actin binding	protein complex assembly;cellular component morphogenesis;cellular component morphogenesis;cellular component morphogenesis	actin cytoskeleton	non-motor actin binding protein	Cytoskeletal regulation by Rho GTPase->Cofilin;;
IPI00131771	Cox6c Cytochrome c oxidase subunit 6C	76	8.4455	0.010521	1	0.986979	389.72	7	4	36.8421	11	64.41	0	0.47	0.15	0.48	0.2	0.43	0.12	IPI00131771	Cox6c Cytochrome c oxidase subunit 6C	76	8.4455	0.010521	1	0.921479	246.35	4	3	27.6316	5	19.03	0.005	0.52	0.25	0.53	0.17	0.16	0	-0.05	Cytochrome c oxidase subunit 6C;COX6C;ortholog	SUBFAMILY NOT NAMED (PTHR12916:SF0)
IPI00662244	Agl glycogen debranching enzyme	1532	174.157	0.00627783	1	0.999994	388.31	6	4	3.00261	10	22.56	0	-0.59	0.34	-0.42	0.04	-0.98	0.1	IPI00662244	Agl glycogen debranching enzyme	1532	174.157	0.00627783	1	0.999999	492.18	8	6	4.17755	14	253.43	0	-0.87	0.19	-0.72	0.08	-1.01	0.12	0.28	Protein Agl;F8VPN4;ortholog	GLYCOGEN DEBRANCHING ENZYME (PTHR10569:SF0)	transferase activity, transferring glycosyl groups;hydrolase activity, hydrolyzing N-glycosyl compounds	glycogen metabolic process		glycosyltransferase;glycosidase
IPI00169925	Ndufv2 Isoform 1 of NADH dehydrogenase [ubiquinone] flavoprotein 2, mitochondrial	248	27.2499	0.00715186	1	1	387.71	6	4	25.8065	6	187.78	0	0.43	0.06	0.43	0.06	NA	0	IPI00169925	Ndufv2 Isoform 1 of NADH dehydrogenase [ubiquinone] flavoprotein 2, mitochondrial	248	27.2499	0.00715186	0.999999	0.999891	166.35	3	3	16.5323	3	1.73	0.259	0.05	0.06	NA	0	0.05	0.06	0.38	NADH dehydrogenase [ubiquinone] flavoprotein 2, mitochondrial;NDUV2;ortholog	NADH DEHYDROGENASE [UBIQUINONE] FLAVOPROTEIN 2 (PTHR10371:SF3)	oxidoreductase activity	oxidative phosphorylation;respiratory electron transport chain		dehydrogenase;reductase	Parkinson disease->Complex I;;
IPI00321734	Glo1 Lactoylglutathione lyase	184	20.7784	0.00512256	1	1	387.62	7	6	33.1522	14	3.82	0.063	0.09	0.17	0.1	0.16	0.07	0.2	IPI00321734	Glo1 Lactoylglutathione lyase	184	20.7784	0.00512256	0.999999	0.999999	156.54	3	2	14.1304	8	1.01	0.339	-0.07	0.56	-0.54	0	0.2	0.43	0.16	Lactoylglutathione lyase;LGUL;ortholog	LACTOYLGLUTATHIONE LYASE (GLYOXALASE I) (PTHR10374:SF0)	lyase activity	metabolic process		lyase
IPI00459725	Idh3a Isoform 1 of Isocitrate dehydrogenase [NAD] subunit alpha, mitochondrial	366	39.5951	0.00627783	1	0.999058	386.83	5	4	14.4809	7	10.09	0.019	-0.33	0.21	-0.38	0.13	-0.06	0	IPI00459725	Idh3a Isoform 1 of Isocitrate dehydrogenase [NAD] subunit alpha, mitochondrial	366	39.5951	0.00627783	1	0.999986	316.44	6	5	13.388	6	6.09	0.039	-0.48	0.44	-0.48	0.51	-0.45	0	0.15	Isocitrate dehydrogenase [NAD] subunit alpha, mitochondrial;IDH3A;ortholog	ISOCITRATE DEHYDROGENASE [NAD] SUBUNIT ALPHA, MITOCHONDRIAL (PTHR11835:SF27)	oxidoreductase activity	tricarboxylic acid cycle;carbohydrate metabolic process		dehydrogenase
IPI00831484	Gm5158 Uncharacterized protein	567	62.1395	0.00497021	0.996542	0.996537	384.98	6	4	7.93651	26	2.93	0.097	-0.03	0.71	0.2	0.72	-0.27	0.69	IPI00831484	Gm5158 Uncharacterized protein	567	62.1395	0.00497021	0.999851	0.999851	374.5	6	4	7.93651	32	9.77	0.003	-0.19	0.49	-0.21	0.59	-0.17	0.32	0.16	Protein Ces1b;D3Z5G7;ortholog	LIVER CARBOXYLESTERASE (PTHR11559:SF40)	lipase activity;receptor binding	immune system process;neurological system process;signal transduction;neuromuscular synaptic transmission;cell-cell adhesion;vitamin metabolic process;lipid metabolic process;signal transduction;neuromuscular synaptic transmission;cell-cell adhesion;ectoderm development;nervous system development;response to toxin		signaling molecule;esterase;lipase
IPI00461456	Gm10132;Rpl23a 60S ribosomal protein L23a	156	17.6661	0.0109019	0.996028	0	380.56	5	3	21.7949	8	9.78	0.014	0.34	0.24	0.34	0.24	NA	0	IPI00461456	Gm10132;Rpl23a 60S ribosomal protein L23a	156	17.6661	0.0109019	0.999796	0	545.57	8	5	29.4872	19	25.11	0	0.16	0.11	0.16	0.12	0.19	0.11	0.18	60S ribosomal protein L23a;RL23A;ortholog	SUBFAMILY NOT NAMED (PTHR11620:SF2)	structural constituent of ribosome;nucleic acid binding	translation		ribosomal protein
IPI00225390	Cox6b1 Cytochrome c oxidase subunit 6B1	86	10.0469	0.00896826	1	1	380.04	6	4	40.6977	9	18.62	0.001	0.85	0.56	0.9	0.66	0.59	0.48	IPI00225390	Cox6b1 Cytochrome c oxidase subunit 6B1	86	10.0469	0.00896826	0.999988	0.999988	159.38	2	1	16.2791	3	73.73	0.013	0.06	0	0.06	0	NA	0	0.79	Cytochrome c oxidase subunit 6B1;CX6B1;ortholog	CYTOCHROME C OXIDASE POLYPEPTIDE VIB (PTHR11387:SF2)	oxidoreductase activity	oxidative phosphorylation;respiratory electron transport chain		oxidase
IPI00139780	Rpl23 60S ribosomal protein L23	140	14.8381	0.0109604	1	0.999998	378.79	6	5	40.7143	10	26.71	0	0.79	0.47	0.89	0.66	0.49	0.15	IPI00139780	Rpl23 60S ribosomal protein L23	140	14.8381	0.0109604	0.999999	0.998747	189.55	3	3	27.1429	3	2.69	0.176	0.67	0.77	0.67	0.77	NA	0	0.12	60S ribosomal protein L23;RL23;ortholog	60S RIBOSOMAL PROTEIN L23 (PTHR11761:SF4)	structural constituent of ribosome;nucleic acid binding	translation		ribosomal protein
IPI00230682	Ywhab Isoform Long of 14-3-3 protein beta/alpha	246	28.0509	0.00462744	0.999995	0.658994	374.4	5	3	13.0081	5	0.98	0.377	-0.01	0.34	-0.01	0.34	NA	0	IPI00230682	Ywhab Isoform Long of 14-3-3 protein beta/alpha	246	28.0509	0.00462744	0.99995	0.333307	200.79	4	3	12.1951	5	2.6	0.158	-0.09	0.14	-0.04	0	-0.19	0.1	0.08
IPI00129323	Srsf3 Isoform Long of Serine/arginine-rich splicing factor 3	164	19.2999	0.012147	1	0.852852	373.21	5	4	29.878	7	1.3	0.287	0.08	0.29	0.05	0.15	0.59	0	IPI00129323	Srsf3 Isoform Long of Serine/arginine-rich splicing factor 3	164	19.2999	0.012147	1	0.964845	333.76	6	4	31.0976	9	0.79	0.39	-0.06	0.24	-0.2	0.18	0.13	0.16	0.14
IPI00112190	1810022C23Rik Kidney specific expressed protein 2	317	35.1722	0.0095542	1	0.557125	371.87	5	4	16.7192	8	14.1	0.004	0.62	0.41	0.25	0.13	0.87	0.3	IPI00112190	1810022C23Rik Kidney specific expressed protein 2	317	35.1722	0.0095542	1	0.5	404.54	5	4	17.3502	6	1.95	0.193	0.15	0.37	0.14	0.36	0.55	0.1	0.47	MCG120270, isoform CRA_a;Q78JN3;ortholog	LAMBDA-CRYSTALLIN HOMOLOG [SOURCE:UNIPROTKB/SWISS-PROT,ACC:Q9Y2S2] (PTHR11941:SF9)	oxidoreductase activity;acetyltransferase activity;hydro-lyase activity;racemase and epimerase activity;ligase activity	coenzyme metabolic process;vitamin biosynthetic process;carbohydrate metabolic process;fatty acid beta-oxidation		acetyltransferase;acyltransferase;dehydrogenase;hydratase;ligase;epimerase/racemase
IPI00126186	Mrc1 Macrophage mannose receptor 1	1456	164.941	0.00644287	1	0.98112	369.88	6	4	3.43407	6	4.83	0.07	0.08	0.07	0.08	0.07	NA	0	IPI00126186	Mrc1 Macrophage mannose receptor 1	1456	164.941	0.00644287	1	0.999826	733.93	13	11	8.24176	14	1.38	0.253	-0.12	0.36	-0.11	0.36	-0.45	0	0.2	Macrophage mannose receptor 1;MRC1;ortholog	MACROPHAGE MANNOSE RECEPTOR (PTHR22803:SF17)	receptor activity	macrophage activation;intracellular protein transport;receptor-mediated endocytosis;phagocytosis		receptor
IPI00461641	Gm5453 60S ribosomal protein L27a-like	148	16.6301	0.0117222	1	0	368.59	6	3	17.5676	12	1.92	0.196	0.1	0.25	0.02	0.16	0.37	0.03	IPI00461641	Gm5453 60S ribosomal protein L27a-like	148	16.6301	0.0117222	1	0	474.04	7	4	25.6757	14	2.73	0.118	0.05	0.12	0.02	0.03	0.11	0.13	0.05	Protein Gm5453;E9QP28;ortholog	SUBFAMILY NOT NAMED (PTHR11721:SF3)	structural constituent of ribosome;nucleic acid binding	translation		ribosomal protein
IPI00132076	Comt1 Isoform Membrane-bound of Catechol O-methyltransferase	265	29.4593	0.00545264	1	0.935355	367.95	5	5	26.0377	8	4.09	0.063	0.45	0.64	0.38	0.53	1.53	0	IPI00132076	Comt1 Isoform Membrane-bound of Catechol O-methyltransferase	265	29.4593	0.00545264	0.998968	0.729891	106.14	2	2	7.92453	2	0.37	0.607	-0.15	0.36	-0.38	0	0.13	0	0.6	6-phosphogluconolactonase;6PGL;ortholog	6-PHOSPHOGLUCONOLACTONASE (PTHR11054:SF0)	hydrolase activity	pentose-phosphate shunt		hydrolase
IPI00131896	Brp44 Brain protein 44	127	14.2586	0.0110337	1	1	367.83	6	5	40.1575	6	0.9	0.37	0.05	0.52	0.06	0.33	0.04	0.69	IPI00131896	Brp44 Brain protein 44	127	14.2586	0.0110337	0.999995	0.999995	148.75	3	2	18.1102	3	7.03	0.118	-0.33	0.18	-0.33	0.18	NA	0	0.38	Brain protein 44;BR44;ortholog	BRAIN PROTEIN 44/YHR162W(YEAST) (PTHR14154:SF2)
IPI00222547	Rpl28 60S ribosomal protein L28	137	15.7056	0.0125132	1	0.975259	366.27	6	4	23.3577	6	8.98	0.024	0.19	0.13	0.17	0.04	0.39	0	IPI00222547	Rpl28 60S ribosomal protein L28	137	15.7056	0.0125132	1	0.999981	832.5	15	10	47.4453	21	44.67	0	0.17	0.11	0.17	0.1	0.2	0.12	0.02	60S ribosomal protein L28;RL28;ortholog	60S RIBOSOMAL PROTEIN L28 (PTHR10544:SF0)	structural constituent of ribosome;nucleic acid binding	translation		ribosomal protein
IPI00111876	Abhd14b Abhydrolase domain-containing protein 14B	210	22.4186	0.0058208	1	0.336895	310.07	3	3	30.9524	5	0.82	0.391	0.21	0.81	0.33	0.55	-0.76	0.15	IPI00111876	Abhd14b Abhydrolase domain-containing protein 14B	210	22.4186	0.0058208	0.98956	0.985126	316.15	5	5	32.8571	6	2.05	0.191	0.15	0.85	-0.69	0	0.22	0.9	0.06
IPI00874670	Abhd14b Uncharacterized protein	210	22.6126	0.00604932	1	0.99713	365.9	4	4	35.2381	6	0.65	0.44	0.16	0.71	0.2	0.5	-0.76	0.15	IPI00874670	Abhd14b Uncharacterized protein	210	22.6126	0.00604932	0.999976	0.999946	375.8	6	5	31.9048	6	8.93	0.017	-0.43	0.33	-0.69	0	-0.4	0.36	0.59	Abhydrolase domain-containing protein 14B;D3Z6D6;ortholog	ABHYDROLASE DOMAIN-CONTAINING PROTEIN 14B (PTHR10992:SF281)	serine-type peptidase activity	immune system process;proteolysis;response to toxin		serine protease;serine protease
IPI00110843	Agmat Agmatinase, mitochondrial	358	38.2126	0.00776709	1	1	363.17	4	3	17.8771	6	10.08	0.019	0.31	0.19	0.34	0.12	0.02	0	IPI00110843	Agmat Agmatinase, mitochondrial	358	38.2126	0.00776709	1	1	402.33	5	4	20.9497	5	0.75	0.419	-0.06	0.16	-0.06	0.16	NA	0	0.37	Agmatinase, mitochondrial;SPEB;ortholog	AGMATINASE, MITOCHONDRIAL (PTHR11358:SF3)	hydrolase activity	cellular amino acid catabolic process		hydrolase
IPI00322760	Prodh proline dehydrogenase, mitochondrial	599	67.9745	0.00817725	1	1	360.45	5	5	10.5175	8	1.25	0.282	-0.12	0.43	-0.11	0.5	-0.14	0.42	IPI00322760	Prodh proline dehydrogenase, mitochondrial	599	67.9745	0.00817725	1	0.73839	156.33	2	2	4.34057	2	4134.05	0	-0.45	0	NA	0	-0.45	0	0.33	Proline dehydrogenase 1, mitochondrial;PROD;ortholog	SUBFAMILY NOT NAMED (PTHR13914:SF0)	oxidoreductase activity	cellular amino acid catabolic process		oxidase	Huntington disease->Proline oxidase;;
IPI00222546	Rpl22;LOC100504863 60S ribosomal protein L22	128	14.7318	0.00962744	1	0.999956	360.13	6	4	35.1562	8	28.55	0	0.5	0.23	0.47	0.35	0.52	0.08	IPI00222546	Rpl22;LOC100504863 60S ribosomal protein L22	128	14.7318	0.00962744	1	0.998496	184.52	3	3	19.5312	3	2.1	0.221	0.23	0.28	0.23	0.28	NA	0	0.27	60S ribosomal protein L22;RL22;ortholog	60S RIBOSOMAL PROTEIN L22 (PTHR10064:SF0)	structural constituent of ribosome;nucleic acid binding	translation		ribosomal protein
IPI00323881	Kpnb1 Importin subunit beta-1	876	97.0721	0.00453857	1	0.96724	359.19	5	3	5.25114	5	12.27	0.025	-0.88	0.44	-0.88	0.44	NA	0	IPI00323881	Kpnb1 Importin subunit beta-1	876	97.0721	0.00453857	1	0.930133	275.16	4	4	6.84932	6	13.07	0.011	-0.8	0.44	-0.8	0.44	NA	0	-0.08	Importin subunit beta-1;IMB1;ortholog	IMPORTIN SUBUNIT BETA-1 (KARYOPHERIN SUBUNIT BETA-1) (PTHR10527:SF1)	transmembrane transporter activity	protein targeting;nuclear transport		transporter;transfer/carrier protein
IPI00317074	Slc25a10 Mitochondrial dicarboxylate carrier	287	31.6761	0.00956885	1	1	357.7	6	5	25.0871	8	27.58	0	1.21	0.62	1.26	0.64	0.86	0	IPI00317074	Slc25a10 Mitochondrial dicarboxylate carrier	287	31.6761	0.00956885	1	1	229.8	5	4	13.9373	6	501.16	0	1.22	0.12	1.27	0.08	1.08	0.01	-0.01	Mitochondrial dicarboxylate carrier;DIC;ortholog	SUBFAMILY NOT NAMED (PTHR24089:SF40)	amino acid transmembrane transporter activity;transmembrane transporter activity;calcium ion binding;calmodulin binding	cation transport;phosphate transport;lipid transport;nucleobase, nucleoside, nucleotide and nucleic acid transport;phosphate metabolic process;nucleobase, nucleoside, nucleotide and nucleic acid metabolic process;lipid metabolic process	mitochondrial inner membrane;organelle	amino acid transporter;mitochondrial carrier protein;transfer/carrier protein;calmodulin
IPI00119689	Ap2b1 Isoform 1 of AP-2 complex subunit beta	937	104.498	0.00509717	0.999424	0.858819	355.65	5	5	7.57737	5	0.75	0.415	-0.01	0.23	-0.01	0.23	NA	0	IPI00119689	Ap2b1 Isoform 1 of AP-2 complex subunit beta	937	104.498	0.00509717	1	0.964702	417.14	7	6	6.61686	10	0.34	0.566	-0.06	0.33	-0.24	0.23	0.03	0.33	0.05	AP-2 complex subunit beta;AP2B1;ortholog	ADAPTER-RELATED PROTEIN COMPLEX 1, BETA SUBUNIT (PTHR11134:SF3)		intracellular protein transport;vesicle-mediated transport		membrane traffic protein
IPI00115097	Copb2 Coatomer subunit beta'	905	102.366	0.00504639	1	1	354.42	6	4	5.63536	7	0.53	0.489	-0.06	0.19	-0.18	0.13	0.14	0.03	IPI00115097	Copb2 Coatomer subunit beta'	905	102.366	0.00504639	0.999999	0.999999	223.74	4	3	4.1989	4	2.06	0.225	-0.16	0.22	-0.31	0.15	-0.05	0	0.1	Coatomer subunit beta';COPB2;ortholog	COATOMER BETA SUBUNIT (PTHR19876:SF2)		intracellular protein transport;exocytosis;endocytosis	vesicle coat	vesicle coat protein
IPI00116289	Sult2a2 Bile salt sulfotransferase 2	285	33.2898	0.00729834	1	0.924885	275.22	5	5	21.0526	5	8.51	0.033	0.95	0.88	0.95	0.88	NA	0	IPI00116289	Sult2a2 Bile salt sulfotransferase 2	285	33.2898	0.00729834	1	0.944177	388.19	6	6	22.807	8	42846.1	0	0.83	0	0.83	0	NA	0	0.12
IPI00221769	Ak3 GTP:AMP phosphotransferase, mitochondrial	227	25.3925	0.00927588	1	1	352.46	6	4	21.1454	8	1.11	0.317	-0.02	0.36	-0.02	0.36	NA	0	IPI00221769	Ak3 GTP:AMP phosphotransferase, mitochondrial	227	25.3925	0.00927588	1	1	416.84	6	3	16.7401	6	0.43	0.537	0.06	0.49	NA	0	0.06	0.49	-0.08	GTP:AMP phosphotransferase, mitochondrial;KAD3;ortholog	ADENYLATE KINASE (PTHR23359:SF22)	nucleotide kinase activity	purine base metabolic process;pyrimidine base metabolic process		nucleotide kinase;nucleotide kinase	Salvage pyrimidine ribonucleotides->Cytidylate kinase;;De novo purine biosynthesis->Adenylate kinase;;;
IPI00321872	Nudt7 Isoform 1 of Peroxisomal coenzyme A diphosphatase NUDT7	236	26.8217	0.00588428	1	0.735625	350.99	5	3	13.5593	6	12.01	0.013	0.7	0.43	0.63	0.14	1.21	0.03	IPI00321872	Nudt7 Isoform 1 of Peroxisomal coenzyme A diphosphatase NUDT7	236	26.8217	0.00588428	1	0.892524	438.45	7	4	16.9492	10	12.49	0.004	0.31	0.25	0.28	0.02	0.55	0.2	0.39	Multifunctional protein ADE2;PUR6;ortholog	PURINE BIOSYNTHESIS PROTEIN 6, PUR6 (PTHR11609:SF2)	ligase activity	purine base metabolic process		ligase
IPI00420136	Snx3 sorting nexin-3	162	18.7327	0.00915869	1	0.78961	349.71	6	4	24.0741	7	18.96	0.005	-0.21	0.1	-0.21	0.1	NA	0	IPI00420136	Snx3 sorting nexin-3	162	18.7327	0.00915869	1	0.793004	218.09	4	3	17.284	4	265.86	0	-0.63	0.08	-0.64	0.07	-0.54	0	0.42	Sorting nexin 3;Q78ZM0;ortholog	SORTING NEXIN-3 (PTHR10555:SF71)		protein targeting;endocytosis		membrane trafficking regulatory protein
IPI00323819	Rps20 40S ribosomal protein S20	119	13.3463	0.0104331	1	0.976441	348.49	6	4	30.2521	9	4.41	0.062	0.78	0.93	0.78	0.49	0.78	1.17	IPI00323819	Rps20 40S ribosomal protein S20	119	13.3463	0.0104331	1	0.937364	256.43	4	3	22.6891	4	34.55	0.004	0.34	0.1	0.34	0.1	NA	0	0.44	40S ribosomal protein S20;RS20;ortholog	40S RIBOSOMAL PROTEIN S20 (PTHR11700:SF3)	structural constituent of ribosome;nucleic acid binding	translation		ribosomal protein
IPI00169472	Aldh1l2 Probable 10-formyltetrahydrofolate dehydrogenase ALDH1L2	923	101.482	0.00592236	0.956705	0.710513	329.09	6	4	3.14193	18	9.46	0.006	-0.45	0.51	-0.44	0.65	-0.46	0.14	IPI00169472	Aldh1l2 Probable 10-formyltetrahydrofolate dehydrogenase ALDH1L2	923	101.482	0.00592236	0.952696	0.710335	317.21	6	4	3.14193	15	17.34	0	-0.45	0.43	-0.45	0.45	-0.42	0.4	0	Mitochondrial 10-formyltetrahydrofolate dehydrogenase;AL1L2;ortholog	ALDEHYDE DEHYDROGENASE (PTHR11699:SF46)	oxidoreductase activity	nucleobase, nucleoside, nucleotide and nucleic acid metabolic process;cellular amino acid metabolic process		dehydrogenase	5-Hydroxytryptamine degredation->Aldehyde Dehydrogenase;;Phenylethylamine degradation->Phenylacetaldehyde dehydrogenase;;;
IPI00127989	Ptges3;LOC100048119;Gm9769 Prostaglandin E synthase 3	160	18.6914	0.00418311	1	0.858129	347.41	5	4	26.25	5	3.96	0.094	-0.27	0.27	-0.27	0.27	NA	0	IPI00127989	Ptges3;LOC100048119;Gm9769 Prostaglandin E synthase 3	160	18.6914	0.00418311	0.999935	0.64847	252.87	3	2	14.375	6	16.83	0.015	-0.91	0.39	-0.96	0.16	-0.4	0	0.64	Prostaglandin E synthase 3;TEBP;ortholog	SUBFAMILY NOT NAMED (PTHR22932:SF3)		protein folding;protein complex assembly		chaperone
IPI00471091	Aspdh Putative L-aspartate dehydrogenase	287	30.2327	0.00648096	1	0.999993	345.77	6	5	22.9965	7	0.61	0.454	0.14	0.51	0.31	0.61	-0.19	0.23	IPI00471091	Aspdh Putative L-aspartate dehydrogenase	287	30.2327	0.00648096	1	1	529.19	9	6	25.784	11	9.94	0.007	-0.45	0.41	-0.46	0.46	-0.4	0.4	0.59	Putative L-aspartate dehydrogenase;ASPD;ortholog	SUBFAMILY NOT NAMED (PTHR31873:SF0)
IPI00226218	Mettl7a1 Putative uncharacterized protein	244	28.0593	0.00826514	1	0	344.05	4	3	17.2131	6	10.09	0.019	0.86	0.54	0.86	0.54	NA	0	IPI00226218	Mettl7a1 Putative uncharacterized protein	244	28.0593	0.00826514	0.99997	0.547854	104.88	2	2	12.2951	3	0.57	0.491	0.46	1.09	NA	0	0.46	1.09	0.4	MCG20149, isoform CRA_a;Q8C6B0;ortholog	S-ADENOSYL-L- METHIONINE-DEPENDENT METHYLTRANSFERASES STRUCTURE CONTAINING PROTEIN-RELATED (PTHR10108:SF8)	methyltransferase activity	metabolic process		methyltransferase
IPI00113073	Aldh1b1 Aldehyde dehydrogenase X, mitochondrial	519	57.4985	0.00660986	1	1	343.21	5	4	10.4046	7	1.51	0.255	-0.16	0.81	-0.16	0.81	NA	0	IPI00113073	Aldh1b1 Aldehyde dehydrogenase X, mitochondrial	519	57.4985	0.00660986	1	1	549.04	10	8	17.7264	23	5.22	0.03	0.01	0.48	-0.09	0.43	0.12	0.53	-0.17	Aldehyde dehydrogenase X, mitochondrial;AL1B1;ortholog	ALDEHYDE DEHYDROGENASE (PTHR11699:SF46)	oxidoreductase activity	nucleobase, nucleoside, nucleotide and nucleic acid metabolic process;cellular amino acid metabolic process		dehydrogenase	5-Hydroxytryptamine degredation->Aldehyde Dehydrogenase;;Phenylethylamine degradation->Phenylacetaldehyde dehydrogenase;;;
IPI00267295	Psmd1 26S proteasome non-ATPase regulatory subunit 1	953	105.645	0.00512256	1	1	343.01	6	3	3.14795	7	180.71	0	-0.41	0.06	-0.41	0.06	NA	0	IPI00267295	Psmd1 26S proteasome non-ATPase regulatory subunit 1	953	105.645	0.00512256	1	1	251.13	4	3	3.14795	5	30.09	0.002	-0.66	0.24	-0.74	0.08	-0.28	0	0.25	26S proteasome non-ATPase regulatory subunit 1;PSMD1;ortholog	26S PROTEASOME NON-ATPASE REGULATORY SUBUNIT 1 (26S PROTEASOME REGULATORY SUBUNIT RPN2) (PTHR10943:SF2)	protein binding;enzyme regulator activity	cell cycle;proteolysis;cell cycle		enzyme modulator	Ubiquitin proteasome pathway->26S proteasome;;
IPI00409019	Acss2 Acyl-CoA synthetase short-chain family member 2	706	79.2745	0.00612549	1	0.696572	342.08	5	5	7.64873	5	37.14	0	-1.6	0.59	-1.6	0.59	NA	0	IPI00409019	Acss2 Acyl-CoA synthetase short-chain family member 2	706	79.2745	0.00612549	1	0.934138	469.37	7	7	10.3399	10	46.8	0	-1.75	0.73	-1.47	1.16	-1.93	0.09	0.15
IPI00468688	Tars Threonyl-tRNA synthetase, cytoplasmic	722	83.2848	0.00702002	1	1	342.06	5	4	8.44875	7	34.13	0	-0.54	0.23	-0.57	0.19	-0.2	0	IPI00468688	Tars Threonyl-tRNA synthetase, cytoplasmic	722	83.2848	0.00702002	1	1	848.18	14	9	13.7119	18	53.03	0	-0.52	0.25	-0.72	0.21	-0.33	0.07	-0.02	Threonine--tRNA ligase, cytoplasmic;SYTC;ortholog	THREONYL-TRNA SYNTHETASE (PTHR11451:SF5)	ligase activity	tRNA metabolic process;protein metabolic process		ligase
IPI00134097	Rpl13-ps3 60S ribosomal protein L13	207	23.9753	0.0119858	1	0.761442	270.31	5	4	19.3237	6	5.52	0.047	0.24	0.26	0.23	0.2	0.63	0	IPI00134097	Rpl13-ps3 60S ribosomal protein L13	207	23.9753	0.0119858	1	0.928759	385.24	7	4	19.3237	7	54.08	0	0.23	0.06	NA	0	0.23	0.06	0.01	60S ribosomal protein L13;D3YX54;ortholog	SUBFAMILY NOT NAMED (PTHR11722:SF0)	structural constituent of ribosome;nucleic acid binding	translation		ribosomal protein
IPI00109142	Esd S-formylglutathione hydrolase	282	31.2813	0.0067417	1	1	341.63	5	5	26.5957	5	0.22	0.654	0.05	0.22	0.05	0.22	NA	0	IPI00109142	Esd S-formylglutathione hydrolase	282	31.2813	0.0067417	1	1	359.22	6	5	19.5035	8	6.64	0.022	-0.18	0.22	-0.21	0.18	0.05	0.05	0.23	S-formylglutathione hydrolase;ESTD;ortholog	S-FORMYLGLUTATHIONE HYDROLASE (PTHR10061:SF0)	hydrolase activity, acting on ester bonds			esterase
IPI00123007	Rpl31;Gm8759;LOC100505081;Gm10191 60S ribosomal protein L31	125	14.4359	0.0109897	1	0.863721	341.55	5	3	25.6	11	12.15	0.005	0.4	0.33	0.38	0.35	0.43	0.36	IPI00123007	Rpl31;Gm8759;LOC100505081;Gm10191 60S ribosomal protein L31	125	14.4359	0.0109897	1	0.79623	263.78	4	2	18.4	9	5.96	0.04	0.22	0.21	0.22	0.24	0.32	0	0.18	60S ribosomal protein L31;RL31;ortholog	60S RIBOSOMAL PROTEIN L31 (PTHR10956:SF0)	structural constituent of ribosome;nucleic acid binding	translation		ribosomal protein
IPI00230707	Ywhag 14-3-3 protein gamma	247	28.2669	0.00465283	0.999998	0.999998	341.06	6	5	21.4575	6	2.22	0.174	-0.09	0.25	-0.09	0.25	NA	0	IPI00230707	Ywhag 14-3-3 protein gamma	247	28.2669	0.00465283	1	1	541.37	9	6	20.6478	12	5.08	0.041	-0.19	0.29	-0.19	0.39	-0.21	0.07	0.1	14-3-3 protein gamma;1433G;ortholog	14-3-3 PROTEIN GAMMA (PTHR18860:SF2)		cell cycle;signal transduction;cell cycle;signal transduction		chaperone	EGF receptor signaling pathway->14-3-3;;FGF signaling pathway->14-3-3;;Parkinson disease->14-3-3;;;;
IPI00314202	Baat Bile acid-CoA:amino acid N-acyltransferase	420	46.4341	0.00621436	1	1	340.52	5	3	8.80952	5	0.22	0.662	-0.12	0.43	-0.12	0.43	NA	0	IPI00314202	Baat Bile acid-CoA:amino acid N-acyltransferase	420	46.4341	0.00621436	0.999997	0.999997	158.81	3	2	6.19048	4	17.6	0.014	0.28	0.12	0.24	0.14	0.39	0	-0.4	Bile acid-CoA:amino acid N-acyltransferase;BAAT;ortholog	BILE ACID-COA:AMINO ACID N-ACYLTRANSFERASE (PTHR10824:SF1)
IPI00130118	Rab10 Ras-related protein RabNA	200	22.5086	0.00855811	1	1	340.27	4	2	11.5	8	1.93	0.202	0.07	0.21	0.05	0.11	0.31	0.07	IPI00130118	Rab10 Ras-related protein RabNA	200	22.5086	0.00855811	1	1	268.36	4	2	11.5	7	3.04	0.12	-0.15	0.19	-0.32	0.08	0.02	0.06	0.22	Ras-related protein RabNA;RAB10;ortholog	SUBFAMILY NOT NAMED (PTHR24073:SF9)
IPI00131357	Rps23 Putative uncharacterized protein	145	15.9888	0.0109019	1	0.84807	339.72	6	5	29.6552	11	23.49	0	0.38	0.22	0.17	0.09	0.55	0.08	IPI00131357	Rps23 Putative uncharacterized protein	145	15.9888	0.0109019	1	0.800411	254.9	4	3	22.069	9	0.83	0.384	0.01	0.14	-0.07	0.08	0.18	0.09	0.37
IPI00119945	Nit2 Omega-amidase NIT2	276	30.4646	0.00649365	1	1	339.24	5	4	17.7536	5	1.35	0.289	-0.1	0.2	-0.1	0.2	NA	0	IPI00119945	Nit2 Omega-amidase NIT2	276	30.4646	0.00649365	1	1	342.51	5	4	17.7536	8	36.97	0	-0.57	0.23	-0.69	0.15	-0.33	0.03	0.47	Omega-amidase NIT2;NIT2;ortholog	SUBFAMILY NOT NAMED (PTHR23088:SF0)	hydrolase activity	metabolic process		hydrolase	Pyrimidine Metabolism->Beta-Ureidopropionase;;
IPI00319231	Rps15 40S ribosomal protein S15	145	17.0112	0.010814	1	0.904431	336.97	6	3	22.7586	8	5.95	0.041	0.32	0.3	0.28	0.15	0.86	0	IPI00319231	Rps15 40S ribosomal protein S15	145	17.0112	0.010814	1	0.796433	250.73	4	2	14.4828	9	52.69	0	0.32	0.1	0.31	0.12	0.34	0.07	0	40S ribosomal protein S15;RS15;ortholog	40S RIBOSOMAL PROTEIN S15 (PTHR11880:SF2)	structural constituent of ribosome;nucleic acid binding	translation		ribosomal protein
IPI00226993	Txn1 Thioredoxin	105	11.6496	0.00464014	0.999999	0.999999	335.55	5	3	29.5238	7	59.71	0	-0.33	0.1	-0.34	0.1	-0.3	0	IPI00226993	Txn1 Thioredoxin	105	11.6496	0.00464014	0.99891	0.99891	185.1	3	2	22.8571	5	110.57	0	-0.84	0.16	-0.84	0.16	NA	0	0.51	Thioredoxin;THIO;ortholog	THIOREDOXIN (PTHR10438:SF18)	oxidoreductase activity	immune system process;respiratory electron transport chain;apoptosis;meiosis;apoptosis;sulfur metabolic process;meiosis;apoptosis;response to stress		oxidoreductase	Hypoxia response via HIF activation->thioredoxin;;Oxidative stress response->thioredoxin;;;
IPI00130018	Lypla1 Isoform 1 of Acyl-protein thioesterase 1	230	24.6534	0.00615088	1	0.913094	335.28	5	4	17.3913	7	10.81	0.011	-0.15	0.11	-0.13	0.1	-0.3	0	IPI00130018	Lypla1 Isoform 1 of Acyl-protein thioesterase 1	230	24.6534	0.00615088	0.999977	0.849777	172.54	3	2	10.4348	3	33.33	0.029	-0.22	0.05	NA	0	-0.22	0.05	0.07	Acyl-protein thioesterase 1;LYPA1;ortholog	ACYL-PROTEIN THIOESTERASE 1 (LYSOPHOSPHOLIPASE 1) (PTHR10655:SF6)	phospholipase activity	G-protein coupled receptor protein signaling pathway;lipid metabolic process;protein amino acid lipidation;G-protein coupled receptor protein signaling pathway		phospholipase
IPI00877297	Cyp2d9 cytochrome P450 2D9	504	56.8953	0.00579541	0.999993	0.890179	333	5	4	9.52381	21	7.07	0.014	0.61	1.07	0.61	1.15	0.5	0.63	IPI00877297	Cyp2d9 cytochrome P450 2D9	504	56.8953	0.00579541	1	0.991257	610.15	10	9	17.8571	31	9.67	0.003	0.74	2.13	0.73	2.18	0.76	2.18	-0.13
IPI00123920	Serpina1c Alpha-1-antitrypsin 1-3	412	45.7764	0.00514795	1	0.906412	332.78	4	3	9.2233	4	0.32	0.603	0.14	0.51	0.14	0.51	NA	0	IPI00123920	Serpina1c Alpha-1-antitrypsin 1-3	412	45.7764	0.00514795	0.997932	0.865588	320.15	5	3	10.1942	8	7.5	0.021	-0.52	0.47	-0.67	0.28	0.02	0.76	0.66	Alpha-1-antitrypsin 1-3;A1AT3;ortholog	ALPHA-1-ANTITRYPSIN (PTHR11461:SF36)	protein binding;serine-type endopeptidase inhibitor activity	proteolysis		serine protease inhibitor	Blood coagulation->alpha1-antitrypsin;;
IPI00129755	Serpina1b Alpha-1-antitrypsin 1-2	413	45.9275	0.00523682	1	0	232.41	2	1	4.60048	2	0	1	0.05	0	0.05	0	NA	0	IPI00129755	Serpina1b Alpha-1-antitrypsin 1-2	413	45.9275	0.00523682	0.994511	0.327163	231.92	4	3	10.1695	6	2.65	0.142	-0.55	0.77	-0.79	0.59	0.37	0	0.6	Alpha-1-antitrypsin 1-2;A1AT2;ortholog	ALPHA-1-ANTITRYPSIN (PTHR11461:SF36)	protein binding;serine-type endopeptidase inhibitor activity	proteolysis		serine protease inhibitor	Blood coagulation->alpha1-antitrypsin;;
IPI00119923	Lonp2 Isoform 1 of Lon protease homolog 2, peroxisomal	852	94.4492	0.00680029	1	0.926481	331.62	5	3	4.57746	9	58.11	0	0.51	0.16	0.5	0.05	0.53	0.33	IPI00119923	Lonp2 Isoform 1 of Lon protease homolog 2, peroxisomal	852	94.4492	0.00680029	1	0.887321	357.14	4	2	3.6385	10	83.24	0	0.62	0.17	0.64	0.1	0.56	0.33	-0.11
IPI00110224	Hsd17b11 Isoform 1 of Estradiol 17-beta-dehydrogenase 11	298	32.8417	0.00888037	1	0.941962	331.56	5	4	18.1208	6	4.26	0.073	0.54	0.6	0.32	0.61	1.04	0.4	IPI00110224	Hsd17b11 Isoform 1 of Estradiol 17-beta-dehydrogenase 11	298	32.8417	0.00888037	1	0.942282	304.06	5	4	18.1208	5	4.3	0.084	0.42	0.53	0.31	0	0.95	0.18	0.12
IPI00120826	Ssr3 Isoform 1 of Translocon-associated protein subunit gamma	185	21.0332	0.0100083	1	0.930784	330.14	4	3	15.1351	6	5.31	0.061	0.29	0.26	0.29	0.26	NA	0	IPI00120826	Ssr3 Isoform 1 of Translocon-associated protein subunit gamma	185	21.0332	0.0100083	1	0.9635	384.47	5	4	15.6757	7	0.17	0.692	0.03	0.17	0	0.15	0.24	0	0.26	Translocon-associated protein subunit gamma;SSRG;ortholog	SUBFAMILY NOT NAMED (PTHR13399:SF0)		intracellular protein transport
IPI00330523	Pcca Propionyl-CoA carboxylase alpha chain, mitochondrial	724	79.8531	0.00685889	1	1	329.89	5	5	10.4972	6	1.6	0.234	-0.09	0.17	-0.13	0.16	0.06	0.24	IPI00330523	Pcca Propionyl-CoA carboxylase alpha chain, mitochondrial	724	79.8531	0.00685889	1	1	743.6	12	9	16.4365	16	0.29	0.592	0.02	0.23	-0.05	0.13	0.24	0.38	-0.11	Propionyl-CoA carboxylase alpha chain, mitochondrial;PCCA;ortholog	PROPIONYL-COENZYME A CARBOXYLASE, ALPHA POLYPEPTIDE (PTHR18866:SF13)	ligase activity	coenzyme metabolic process;gluconeogenesis;fatty acid biosynthetic process		ligase	Methylmalonyl pathway->Propionyl-CoA carboxylase;;
IPI00116281	Cct6a T-complex protein 1 subunit zeta	531	57.9497	0.00666846	1	1	329.5	5	4	10.7345	8	24.27	0.001	-0.4	0.2	-0.4	0.24	-0.37	0.16	IPI00116281	Cct6a T-complex protein 1 subunit zeta	531	57.9497	0.00666846	0.9992	0.9992	106.72	2	1	2.25989	2	0	1	-0.45	0	NA	0	-0.45	0	0.05	T-complex protein 1 subunit zeta;E9QPA6;ortholog	CHAPERONIN CONTAINING T-COMPLEX PROTEIN 1, ZETA SUBUNIT, TCPZ (PTHR11353:SF21)		protein folding;protein complex assembly		chaperonin
IPI00380280	Cad carbamoyl-phosphate synthetase 2, aspartate transcarbamylase, and dihydroorotase	2225	243.066	0.00597314	0.995605	0.667144	329.27	6	4	1.39326	23	2.35	0.137	-0.03	0.37	0.01	0.41	-0.35	0.23	IPI00380280	Cad carbamoyl-phosphate synthetase 2, aspartate transcarbamylase, and dihydroorotase	2225	243.066	0.00597314	0.999654	0.365627	293.89	5	3	0.898876	59	33.23	0	-0.38	0.55	-0.34	0.78	-0.43	0.28	0.35	Carbamoyl-phosphate synthetase 2, aspartate transcarbamylase, and dihydroorotase;B2RQC6;ortholog	ASPARTATE CARBAMOYLTRANSFERASE (PTHR11405:SF2)	transferase activity;ligase activity	nitrogen compound metabolic process;pyrimidine base metabolic process;cellular amino acid biosynthetic process		transferase;ligase	Arginine biosynthesis->Carbamoyl phosphate synthase;;De novo pyrmidine ribonucleotides biosythesis->Carbamoyl phosphate synthetase;;;
IPI00122413	Rpl9 60S ribosomal protein L9	192	21.8498	0.0103892	1	0.851938	328.72	6	5	32.2917	10	29.52	0	0.33	0.16	0.26	0.08	0.5	0.08	IPI00122413	Rpl9 60S ribosomal protein L9	192	21.8498	0.0103892	1	0.925887	456.55	8	6	33.3333	13	2.6	0.128	0.2	0.37	0.23	0.65	0.16	0.14	0.13	60S ribosomal protein L9;RL9;ortholog	60S RIBOSOMAL PROTEIN L9 (PTHR11655:SF2)	structural constituent of ribosome;nucleic acid binding	translation		ribosomal protein
IPI00135512	Cnpy2 Protein canopy homolog 2	182	20.7362	0.00480518	1	1	328.33	5	5	37.9121	6	1.12	0.315	-0.26	0.81	-0.36	0.1	-0.16	1.09	IPI00135512	Cnpy2 Protein canopy homolog 2	182	20.7362	0.00480518	1	1	311.02	4	3	20.8791	6	23.26	0.001	-0.59	0.28	-0.63	0.18	-0.15	0	0.33	Protein canopy homolog 2;CNPY2;ortholog	SUBFAMILY NOT NAMED (PTHR13341:SF2)
IPI00314191	Cbr1 Carbonyl reductase [NADPH] 1	277	30.604	0.00838232	1	0.999827	327.96	6	4	14.8014	8	34.31	0	-1.03	0.4	-0.77	0.05	-1.43	0.15	IPI00314191	Cbr1 Carbonyl reductase [NADPH] 1	277	30.604	0.00838232	1	1	551.09	9	7	25.2708	13	70.37	0	-1.23	0.46	-1.29	0.22	-1	0.49	0.2	Carbonyl reductase [NADPH] 1;CBR1;ortholog	SUBFAMILY NOT NAMED (PTHR24322:SF58)	oxidoreductase activity	visual perception;sensory perception;steroid metabolic process		dehydrogenase;reductase
IPI00331707	LOC100040592;Hmgcs1 Hydroxymethylglutaryl-CoA synthase, cytoplasmic	520	57.5145	0.00557959	0.984903	0.846636	327.01	5	3	4.80769	7	1.4	0.271	0.42	1.21	0.32	1.32	0.73	0	IPI00331707	LOC100040592;Hmgcs1 Hydroxymethylglutaryl-CoA synthase, cytoplasmic	520	57.5145	0.00557959	0.996082	0.996069	371.36	5	3	6.73077	27	35.45	0	0.63	0.5	0.67	0.62	0.59	0.45	-0.21	Hydroxymethylglutaryl-CoA synthase, cytoplasmic;HMCS1;ortholog	SUBFAMILY NOT NAMED (PTHR11877:SF10)	transferase activity;lyase activity	coenzyme metabolic process;cholesterol metabolic process		transferase;lyase	Cholesterol biosynthesis->Hydroxymethyl glutaryl CoA synthase;;
IPI00187272	5730469M10Rik UPF0765 protein C10orf58 homolog	218	24.3609	0.00959814	1	0.981765	324.5	6	4	19.2661	8	1.64	0.229	0.06	0.22	0.02	0.07	0.39	0.05	IPI00187272	5730469M10Rik UPF0765 protein C10orf58 homolog	218	24.3609	0.00959814	1	0.9647	243.81	5	3	17.4312	5	20.6	0.011	0.34	0.13	0.25	0	0.43	0.07	-0.28
IPI00135939	Fdx1 Adrenodoxin, mitochondrial	188	20.092	0.00526221	1	1	323.19	5	4	20.2128	7	0.29	0.604	0.12	0.59	0.25	0.1	-0.03	0.74	IPI00135939	Fdx1 Adrenodoxin, mitochondrial	188	20.092	0.00526221	0.998865	0.998865	103.16	2	1	4.78723	3	1.18	0.39	-0.37	0.63	-0.39	0	0.25	0	0.49	Adrenodoxin, mitochondrial;ADX;ortholog	SUBFAMILY NOT NAMED (PTHR23426:SF13)	oxidoreductase activity	respiratory electron transport chain;ferredoxin metabolic process;vitamin metabolic process;steroid metabolic process;protein complex assembly		oxidase;reductase	Vitamin D metabolism and pathway->Ferredoxin;;
IPI00153144	Suox Sulfite oxidase, mitochondrial	546	60.6998	0.00606201	1	1	322.22	5	4	11.5385	8	21.55	0.001	0.95	0.55	1.13	0.69	0.76	0.43	IPI00153144	Suox Sulfite oxidase, mitochondrial	546	60.6998	0.00606201	1	1	278.87	5	4	9.52381	5	33.79	0.001	0.8	0.28	NA	0	0.8	0.28	0.15	Sulfite oxidase, mitochondrial;SUOX;ortholog	SUBFAMILY NOT NAMED (PTHR19372:SF0)	oxidoreductase activity	respiratory electron transport chain;sulfur metabolic process		oxidase
IPI00315794	Cyb5b Cytochrome b5 type B	146	16.2898	0.00464014	1	1	321.75	4	4	41.0959	6	8.66	0.026	0.59	0.41	0.59	0.41	NA	0	IPI00315794	Cyb5b Cytochrome b5 type B	146	16.2898	0.00464014	1	1	310.45	4	2	17.1233	6	1.51	0.265	0.05	0.18	0.05	0.12	-0.22	0	0.54	Cytochrome b5 type B;CYB5B;ortholog	SUBFAMILY NOT NAMED (PTHR19359:SF7)	oxidoreductase activity	respiratory electron transport chain;steroid metabolic process		oxidase
IPI00317794	Ncl Nucleolin	707	76.6588	0.00452588	1	1	320.65	5	3	5.65771	6	1.37	0.307	-0.4	0.66	-0.4	0.66	NA	0	IPI00317794	Ncl Nucleolin	707	76.6588	0.00452588	1	1	880.11	14	8	13.0127	20	1.11	0.303	-0.02	0.44	-0.37	1.03	0.01	0.17	-0.38	Nucleolin;NUCL;ortholog	SUBFAMILY NOT NAMED (PTHR24012:SF1)	RNA splicing factor activity, transesterification mechanism;structural constituent of ribosome;DNA replication origin binding;single-stranded DNA binding;poly(A) RNA binding	neurological system process;cell cycle;DNA replication;nuclear mRNA splicing, via spliceosome;mRNA polyadenylation;rRNA metabolic process;protein metabolic process;cell cycle;ectoderm development;nervous system development	ribonucleoprotein complex	replication origin binding protein;mRNA polyadenylation factor;mRNA splicing factor;ribonucleoprotein;ribosomal protein
IPI00269661	Hnrnpa3 Isoform 1 of Heterogeneous nuclear ribonucleoprotein A3	379	39.6096	0.00927588	1	0	320.07	4	4	17.6781	6	0.69	0.426	0.25	0.79	0.19	1	0.4	0.04	IPI00269661	Hnrnpa3 Isoform 1 of Heterogeneous nuclear ribonucleoprotein A3	379	39.6096	0.00927588	1	0	223.21	4	4	12.1372	4	1.69	0.242	0.24	0.38	0.28	0.39	-0.08	0	0.01	Heterogeneous nuclear ribonucleoprotein A3;ROA3;ortholog	SUBFAMILY NOT NAMED (PTHR24012:SF88)	RNA splicing factor activity, transesterification mechanism;structural constituent of ribosome;poly(A) RNA binding	spermatogenesis;neurological system process;cell cycle;DNA replication;nuclear mRNA splicing, via spliceosome;mRNA polyadenylation;rRNA metabolic process;protein metabolic process;cell cycle;ectoderm development;nervous system development	ribonucleoprotein complex	mRNA polyadenylation factor;mRNA splicing factor;ribonucleoprotein;ribosomal protein
IPI00420329	Snrnp200 Small nuclear ribonucleoprotein 200	2136	244.374	0.00566846	1	1	319.06	5	4	1.91948	5	39.86	0.001	0.27	0.09	0.27	0.09	NA	0	IPI00420329	Snrnp200 Small nuclear ribonucleoprotein 200	2136	244.374	0.00566846	1	1	350.63	6	5	2.43446	6	9	0.017	-0.17	0.13	-0.17	0.13	NA	0	0.44	Activating signal cointegrator 1 complex subunit 3-like 1;Q6P4T2;ortholog	U520 (PTHR11752:SF7)	DNA helicase activity;RNA helicase activity;hydrolase activity;RNA splicing factor activity, transesterification mechanism;mRNA binding	meiosis;nuclear mRNA splicing, via spliceosome;meiosis		DNA helicase;RNA helicase;mRNA splicing factor;helicase;hydrolase
IPI00119685	Cyp27a1 Sterol 26-hydroxylase, mitochondrial	533	60.6639	0.00946631	1	1	318.05	5	5	12.758	5	0.79	0.401	0.44	4.86	0.44	4.86	NA	0	IPI00119685	Cyp27a1 Sterol 26-hydroxylase, mitochondrial	533	60.6639	0.00946631	1	1	263.49	4	3	11.4447	4	4.14	0.112	-0.17	0.14	-0.21	0.02	0.02	0	0.61	Sterol 26-hydroxylase, mitochondrial;CP27A;ortholog	SUBFAMILY NOT NAMED (PTHR24291:SF0)	oxidoreductase activity	respiratory electron transport chain;cholesterol metabolic process		oxygenase	Vitamin D metabolism and pathway->Vitamin D 1-alpha-hydroxylase;;Vitamin D metabolism and pathway->Vitamin D 25-Hydroxylase;;;
IPI00163011	Txndc5 Thioredoxin domain-containing protein 5	417	46.3679	0.00543994	1	0.757024	317.76	4	3	11.0312	4	96.04	0.001	0.45	0.08	0.4	0	0.48	0.08	IPI00163011	Txndc5 Thioredoxin domain-containing protein 5	417	46.3679	0.00543994	1	0.798162	229.77	4	3	8.8729	6	7.35	0.027	-0.28	0.24	-0.33	0.14	0.02	0.04	0.73	Thioredoxin domain-containing protein 5;TXND5;ortholog	SUBFAMILY NOT NAMED (PTHR18929:SF32)	protein disulfide isomerase activity	protein modification process		isomerase
IPI00132050	Ndufc2;LOC675851 NADH dehydrogenase [ubiquinone] 1 subunit C2	120	14.1362	0.0095542	1	0.993412	314.61	5	3	17.5	6	17.91	0.013	0.35	0.14	0.35	0.14	NA	0	IPI00132050	Ndufc2;LOC675851 NADH dehydrogenase [ubiquinone] 1 subunit C2	120	14.1362	0.0095542	1	0.997478	380.45	6	3	17.5	9	22.85	0.003	0.24	0.1	0.24	0.1	NA	0	0.11	NADH dehydrogenase [ubiquinone] 1 subunit C2;NDUC2;ortholog	SUBFAMILY NOT NAMED (PTHR13099:SF0)	oxidoreductase activity	oxidative phosphorylation;respiratory electron transport chain		oxidoreductase
IPI00132390	Ndufb4;Gm3873;Gm3244 NADH dehydrogenase [ubiquinone] 1 beta subcomplex subunit 4	129	15.054	0.0102134	1	1	313.61	5	4	35.6589	8	4.84	0.052	0.2	0.22	0.15	0.22	0.39	0.21	IPI00132390	Ndufb4;Gm3873;Gm3244 NADH dehydrogenase [ubiquinone] 1 beta subcomplex subunit 4	129	15.054	0.0102134	1	1	326.1	6	5	53.4884	7	3.25	0.109	0.24	0.33	0.24	0.33	NA	0	-0.04	NADH dehydrogenase [ubiquinone] 1 beta subcomplex subunit 4;NDUB4;ortholog	SUBFAMILY NOT NAMED (PTHR15469:SF0)	oxidoreductase activity	oxidative phosphorylation;respiratory electron transport chain		reductase
IPI00122547	Vdac2 Voltage-dependent anion-selective channel protein 2	295	31.6946	0.00734229	1	1	312.68	4	3	14.2373	4	12.65	0.024	0.35	0.17	0.3	0.01	0.58	0	IPI00122547	Vdac2 Voltage-dependent anion-selective channel protein 2	295	31.6946	0.00734229	0.999998	0.999998	188.55	3	2	6.10169	5	2.71	0.175	0.1	0.14	0.07	0	0.25	0.03	0.25	Voltage-dependent anion-selective channel protein 2;VDAC2;ortholog	VOLTAGE-DEPENDENT ANION-SELECTIVE CHANNEL PROTEIN 2 (VDAC-2) (MVDAC2) (MVDAC6) (OUTER MITOCHONDRIAL MEMBRANE PROTEIN PORIN 2) (PTHR11743:SF12)	voltage-gated ion channel activity;anion channel activity	anion transport		anion channel;voltage-gated ion channel
IPI00108125	Eif5a Eukaryotic translation initiation factor 5A-1	154	16.8034	0.00494482	0.999994	0.886629	309.81	5	3	19.4805	8	22.17	0.002	-0.32	0.15	-0.34	0.04	-0.02	0	IPI00108125	Eif5a Eukaryotic translation initiation factor 5A-1	154	16.8034	0.00494482	1	0.881454	279.48	4	3	18.8312	11	8.54	0.015	-0.37	0.32	-0.75	0.07	-0.19	0.04	0.05	Eukaryotic translation initiation factor 5A-1;IF5A1;ortholog	INITIATION FACTOR 5A (PTHR11673:SF2)	translation factor activity, nucleic acid binding;translation initiation factor activity	translation		translation initiation factor
IPI00230427	Mif Macrophage migration inhibitory factor	115	12.4782	0.00715186	1	1	308.79	5	3	23.4783	9	32.19	0	-0.51	0.24	-0.44	0.17	-0.79	0.05	IPI00230427	Mif Macrophage migration inhibitory factor	115	12.4782	0.00715186	0.999996	0.999996	176.02	3	2	17.3913	6	0.41	0.541	-0.21	0.77	-0.22	0.91	0.16	0.71	-0.3	Macrophage migration inhibitory factor;MIF;ortholog	MACROPHAGE MIGRATION INHIBITORY FACTOR, MIF (PTHR11954:SF4)	isomerase activity;cytokine activity	macrophage activation		cytokine;isomerase
IPI00112448	Rps10 40S ribosomal protein S10	165	18.8858	0.0105356	1	1	308.67	4	3	14.5455	6	12.68	0.007	0.23	0.15	0.23	0.09	0.48	0	IPI00112448	Rps10 40S ribosomal protein S10	165	18.8858	0.0105356	1	1	424.17	6	4	23.6364	8	3.52	0.09	0.18	0.25	0.08	0.61	0.2	0.07	0.05	40S ribosomal protein S10;RS10;ortholog	SUBFAMILY NOT NAMED (PTHR12146:SF0)	structural constituent of ribosome;nucleic acid binding	translation		ribosomal protein
IPI00454201	Ccbl2 Isoform 2 of Kynurenine--oxoglutarate transaminase 3	420	47.2721	0.00682959	1	0.965837	308.6	5	4	10.9524	6	51.92	0	-0.91	0.28	-0.94	0.5	-0.89	0.16	IPI00454201	Ccbl2 Isoform 2 of Kynurenine--oxoglutarate transaminase 3	420	47.2721	0.00682959	0.999999	0.947079	290.59	5	5	13.8095	7	48.79	0	-1.46	0.55	-1.67	0.4	-0.8	0.08	0.55	Kynurenine--oxoglutarate transaminase 3;KAT3;ortholog	KYNURENINE AMINOTRANSFERASE (PTHR11751:SF38)	transaminase activity;carboxy-lyase activity;transcription factor activity;transcription factor activity	vitamin biosynthetic process;porphyrin metabolic process;nitrogen compound metabolic process;transcription from RNA polymerase II promoter;cellular amino acid biosynthetic process		transaminase;basic helix-loop-helix transcription factor;nucleic acid binding;decarboxylase
IPI00133240	Uqcrfs1 Cytochrome b-c1 complex subunit Rieske, mitochondrial	274	29.3312	0.00890967	1	1	308.41	5	4	15.3285	8	11.87	0.005	0.55	0.42	0.79	0.62	0.32	0.19	IPI00133240	Uqcrfs1 Cytochrome b-c1 complex subunit Rieske, mitochondrial	274	29.3312	0.00890967	1	1	214.49	4	3	14.2336	4	0.27	0.628	0.01	0.1	0.08	0	-0.03	0.14	0.54	Cytochrome b-c1 complex subunit 11;UCRI;ortholog	CYTOCHROME B-C1 COMPLEX SUBUNIT RIESKE, MITOCHONDRIAL (PTHR10134:SF0)	oxidoreductase activity	oxidative phosphorylation;respiratory electron transport chain	mitochondrion;organelle	reductase
IPI00128121	Ces2 carboxylesterase 2 precursor	561	62.411	0.00532568	0.999994	0	222.4	3	3	8.7344	7	0.66	0.431	-0.09	0.36	-0.22	0.49	0.07	0.21	IPI00128121	Ces2 carboxylesterase 2 precursor	561	62.411	0.00532568	0.999505	0.333092	132.31	2	2	6.23886	2	205.98	0.005	-0.32	0.03	NA	0	-0.32	0.03	0.23	Carboxylesterase 2;Q91WG0;ortholog	LIVER CARBOXYLESTERASE (PTHR11559:SF40)	lipase activity;receptor binding	immune system process;neurological system process;signal transduction;neuromuscular synaptic transmission;cell-cell adhesion;vitamin metabolic process;lipid metabolic process;signal transduction;neuromuscular synaptic transmission;cell-cell adhesion;ectoderm development;nervous system development;response to toxin		signaling molecule;esterase;lipase
IPI00320204	2210023G05Rik carboxylesterase 2-like	560	62.6624	0.00561768	0.999994	0.741492	204.65	3	3	8.39286	4	1.91	0.216	-0.32	0.48	-0.81	0.14	0.06	0.32	IPI00320208	Eef1b2 Elongation factor 1-beta	225	24.6602	0.00438623	1	1	285.57	3	2	12.4444	3	4.64	0.164	0.13	0.09	NA	0	0.13	0.09	-0.45	Protein Ces2g;E9PV38;ortholog	LIVER CARBOXYLESTERASE (PTHR11559:SF40)	lipase activity;receptor binding	immune system process;neurological system process;signal transduction;neuromuscular synaptic transmission;cell-cell adhesion;vitamin metabolic process;lipid metabolic process;signal transduction;neuromuscular synaptic transmission;cell-cell adhesion;ectoderm development;nervous system development;response to toxin		signaling molecule;esterase;lipase
IPI00346965	Ap1b1 AP-1 complex subunit beta-1	943	103.851	0.00489404	0.998241	0.790367	306.47	4	3	4.772	4	0.67	0.459	-0.05	0.24	-0.05	0.24	NA	0	IPI00346965	Ap1b1 AP-1 complex subunit beta-1	943	103.851	0.00489404	0.985504	0.789443	305.01	5	4	4.98409	8	0.43	0.521	-0.07	0.34	-0.47	0	-0.04	0.33	0.02	AP-1 complex subunit beta-1;AP1B1;ortholog	ADAPTER-RELATED PROTEIN COMPLEX 1, BETA SUBUNIT (PTHR11134:SF3)		intracellular protein transport;vesicle-mediated transport		membrane traffic protein
IPI00221402	Aldoa Fructose-bisphosphate aldolase A	364	39.3133	0.00804541	0.999986	0.788577	304.24	5	3	6.59341	11	3.93	0.075	-0.21	0.34	-0.27	0.34	-0.13	0.43	IPI00221402	Aldoa Fructose-bisphosphate aldolase A	364	39.3133	0.00804541	0.932316	0.325102	135.17	3	2	4.3956	12	5.09	0.038	0.02	0.54	0.25	0.93	-0.42	0.07	-0.23	Fructose-bisphosphate aldolase A;ALDOA;ortholog	FRUCTOSE-BISPHOSPHATE ALDOLASE A (PTHR11627:SF1)	lyase activity	glycolysis		aldolase	Fructose galactose metabolism->Fructose bisphosphate aldolase;;Glycolysis->Aldolase;;;
IPI00119239	Psmb6 Proteasome subunit beta type-6	238	25.3445	0.00483057	1	1	303.2	4	2	8.82353	8	49.46	0	-0.26	0.08	-0.23	0.09	-0.32	0.03	IPI00119239	Psmb6 Proteasome subunit beta type-6	238	25.3445	0.00483057	1	1	308.66	5	3	13.0252	9	20	0.001	-0.48	0.29	-0.71	0.15	-0.24	0.08	0.22	Proteasome subunit beta type-6;PSB6;ortholog	PROTEASOME SUBUNIT BETA TYPE 6,9 (PTHR11599:SF4)	peptidase activity	proteolysis		protease;protease
IPI00109275	Slc25a22 Mitochondrial glutamate carrier 1	323	34.6302	0.00933447	1	0.957447	301.93	5	4	16.4087	8	48.54	0	0.59	0.23	0.53	0.27	0.68	0.06	IPI00109275	Slc25a22 Mitochondrial glutamate carrier 1	323	34.6302	0.00933447	1	0.980244	371.4	6	4	13.6223	8	5.22	0.045	0.24	0.26	0.24	0.27	0.26	0.3	0.35	Mitochondrial glutamate carrier 1;GHC1;ortholog	SUBFAMILY NOT NAMED (PTHR24089:SF14)	amino acid transmembrane transporter activity;transmembrane transporter activity;calcium ion binding;calmodulin binding	cation transport;phosphate transport;lipid transport;nucleobase, nucleoside, nucleotide and nucleic acid transport;phosphate metabolic process;nucleobase, nucleoside, nucleotide and nucleic acid metabolic process;lipid metabolic process	mitochondrial inner membrane;organelle	amino acid transporter;mitochondrial carrier protein;transfer/carrier protein;calmodulin
IPI00121271	0610011F06Rik UPF0585 protein C16orf13 homolog	204	22.6545	0.0061001	1	0.910229	301.62	5	4	22.0588	7	4.43	0.061	0.08	0.1	0.09	0.14	0.08	0.07	IPI00121271	0610011F06Rik UPF0585 protein C16orf13 homolog	204	22.6545	0.0061001	1	0.942625	474.45	7	5	32.3529	8	4.62	0.051	-0.29	0.41	-0.63	0.14	0.02	0.22	0.37	UPF0585 protein C16orf13 homolog;CP013;ortholog	SUBFAMILY NOT NAMED (PTHR20974:SF0)
IPI00128271	Kmo Isoform 1 of Kynurenine 3-monooxygenase	479	54.4777	0.0090415	1	0.910859	301.02	5	5	14.6138	6	183.81	0	1.3	0.24	0.97	0	1.4	0.19	IPI00128271	Kmo Isoform 1 of Kynurenine 3-monooxygenase	479	54.4777	0.0090415	1	0.981716	552.09	8	6	13.5699	20	83.73	0	0.5	0.22	0.4	0.27	0.68	0.09	0.8
IPI00118825	Csl citrate synthase-like protein	466	52.2738	0.0090415	0.991257	0.991257	300.92	4	4	8.58369	5	12.6	0.009	-0.49	0.32	-0.48	0.16	-0.51	0.52	IPI00118825	Csl citrate synthase-like protein	466	52.2738	0.0090415	0.998512	0.998512	388.86	6	5	10.7296	10	13.24	0.003	-0.33	0.27	-0.31	0.06	-0.46	0.33	-0.16	Citrate synthase;Q80X68;ortholog	SUBFAMILY NOT NAMED (PTHR11739:SF0)	transferase activity;lyase activity	tricarboxylic acid cycle;carbohydrate metabolic process;cellular amino acid biosynthetic process;cellular amino acid catabolic process		transferase;lyase	Pyruvate metabolism->Citrate Synthetase;;TCA cycle->Citrate Synthase;;;
IPI00223800	Pcbd1 Pterin-4-alpha-carbinolamine dehydratase	104	11.96	0.00632861	1	1	300.85	5	3	29.8077	7	1.08	0.329	-0.21	0.45	0.1	0.45	-0.49	0.17	IPI00223800	Pcbd1 Pterin-4-alpha-carbinolamine dehydratase	104	11.96	0.00632861	1	1	161.04	2	1	13.4615	5	0.95	0.386	-0.39	1.13	-0.39	1.6	-0.51	0	0.18	Pterin-4-alpha-carbinolamine dehydratase;PHS;ortholog	SUBFAMILY NOT NAMED (PTHR12599:SF0)	hydro-lyase activity	transcription from RNA polymerase II promoter		dehydratase
IPI00316359	Copg2 Isoform 1 of Coatomer subunit gamma-2	871	97.5995	0.00546533	1	0	107.18	2	1	1.37773	4	16.54	0.055	-0.23	0.08	-0.23	0.08	NA	0	IPI00316359	Copg2 Isoform 1 of Coatomer subunit gamma-2	871	97.5995	0.00546533	0.999815	0	123.37	2	1	1.37773	6	5.19	0.063	-0.26	0.24	-0.34	0.12	-0.05	0.09	0.03
IPI00331146	Cmpk1 UMP-CMP kinase	227	25.6803	0.00797217	1	1	297.35	5	4	18.0617	6	50.53	0	-0.27	0.09	-0.27	0.07	-0.28	0.13	IPI00331146	Cmpk1 UMP-CMP kinase	227	25.6803	0.00797217	1	1	271.51	6	3	15.4185	7	2.08	0.187	-0.26	0.41	-0.7	0.1	0.1	0.09	-0.01	UMP-CMP kinase;KCY;ortholog	UMP-CMP KINASE (UMP-CMPK) (PTHR23359:SF23)	nucleotide kinase activity	purine base metabolic process;pyrimidine base metabolic process		nucleotide kinase;nucleotide kinase	Salvage pyrimidine ribonucleotides->Cytidylate kinase;;De novo purine biosynthesis->Adenylate kinase;;De novo pyrmidine ribonucleotides biosythesis->Uridylate kinase;;;;
IPI00122346	Ssr4 Translocon-associated protein subunit delta	172	18.9065	0.00542725	1	0.951955	295.83	5	3	18.0233	5	117.29	0	0.14	0.02	0.14	0.02	NA	0	IPI00122346	Ssr4 Translocon-associated protein subunit delta	172	18.9065	0.00542725	1	0.99792	660.44	9	6	37.2093	13	4.68	0.048	0.11	0.14	0.06	0.14	0.18	0.1	0.03	Translocon-associated protein subunit delta;SSRD;ortholog	SUBFAMILY NOT NAMED (PTHR12731:SF0)		intracellular protein transport
IPI00165854	Ube2n Ubiquitin-conjugating enzyme E2 N	152	17.109	0.00616357	1	0.925874	295.09	5	4	32.2368	5	7.59	0.033	-0.17	0.13	-0.09	0	-0.28	0.09	IPI00165854	Ube2n Ubiquitin-conjugating enzyme E2 N	152	17.109	0.00616357	0.999987	0.853253	217.83	4	3	19.0789	4	162.57	0	-0.73	0.1	-0.73	0.1	NA	0	0.56	Ubiquitin-conjugating enzyme E2 N;UBE2N;ortholog	UBIQUITIN-CONJUGATING ENZYME E2 N (PTHR24067:SF31)	ligase activity	negative regulation of apoptosis;mitosis;meiosis;protein modification process;proteolysis;mitosis;meiosis;chromosome segregation;dorsal/ventral axis specification;embryonic development		ligase	Ubiquitin proteasome pathway->Ubiquitin-conjugating enzyme E2;;Toll receptor signaling pathway->Ubc13;;;
IPI00323134	Cdh2 Cadherin-2	906	99.6813	0.00443701	0.999998	0.422648	293.57	2	2	4.85651	2	3.14	0.218	0.57	0.47	0.57	0.47	NA	0	IPI00323134	Cdh2 Cadherin-2	906	99.6813	0.00443701	1	0.70118	251.35	3	2	3.20088	5	24.8	0.003	0.27	0.11	0.23	0.04	0.4	0	0.3	Cadherin-2;CADH2;ortholog	SUBFAMILY NOT NAMED (PTHR24027:SF79)	G-protein coupled receptor activity;calcium ion binding	visual perception;sensory perception of sound;sensory perception;G-protein coupled receptor protein signaling pathway;cell-cell adhesion;cell motion;G-protein coupled receptor protein signaling pathway;cell-cell adhesion;cellular component morphogenesis;cellular component morphogenesis;ectoderm development;mesoderm development;cellular component morphogenesis;embryonic development;nervous system …	cell junction	G-protein coupled receptor;cell junction protein;cadherin	Wnt signaling pathway->Cadherin;;Cadherin signaling pathway->Cadherin;;;
IPI00468653	Pccb Putative uncharacterized protein	505	55.0142	0.008104	1	0.769824	290.89	4	3	7.12871	7	7.35	0.022	0.16	0.15	0.06	0.15	0.26	0.1	IPI00468653	Pccb Putative uncharacterized protein	505	55.0142	0.008104	1	0.840504	277.76	5	3	6.73267	8	0.91	0.369	-0.07	0.2	-0.24	0.1	0.11	0.06	0.23
IPI00462072	Eno1;LOC100503183;LOC100045967;Gm5506 Alpha-enolase	434	47.0932	0.00637939	1	0.776597	289.78	5	5	17.2811	7	24.88	0.001	-0.58	0.29	-0.45	0.08	-0.83	0.2	IPI00462072	Eno1;LOC100503183;LOC100045967;Gm5506 Alpha-enolase	434	47.0932	0.00637939	1	0	2813.67	38	25	62.212	83	30.87	0	-0.28	0.39	-0.17	0.58	-0.34	0.31	-0.3	Alpha-enolase;ENOA;ortholog	SUBFAMILY NOT NAMED (PTHR11902:SF1)					Glycolysis->Enolase;;
IPI00132474	Itgb1 Integrin beta-1	798	88.1553	0.00560498	1	1	287.54	5	3	4.51128	6	0.09	0.77	0.01	0.11	0.01	0.11	NA	0	IPI00132474	Itgb1 Integrin beta-1	798	88.1553	0.00560498	1	1	351.93	6	4	6.14035	14	0.91	0.355	-0.04	0.16	0	0.12	-0.18	0.23	0.05	Integrin beta-1;ITB1;ortholog	INTEGRIN BETA-1 (PTHR10082:SF28)	receptor activity	immune system process;signal transduction;cell-matrix adhesion;cell-cell adhesion;cell motion;signal transduction;cell-matrix adhesion;cell-cell adhesion;blood coagulation	extracellular matrix	receptor;extracellular matrix glycoprotein;cell adhesion molecule	Integrin signalling pathway->Integrin beta;;Gonadotropin releasing hormone receptor pathway->alpha-beta integrin dimer;;Inflammation mediated by chemokine and cytokine signaling pathway->Integrin;;;;
IPI00111855	Hsd3b3 3 beta-hydroxysteroid dehydrogenase/Delta 5-->4-isomerase type 3	373	41.9867	0.00795752	0.859489	0.428197	287.35	4	4	16.3539	6	10.31	0.012	2.02	1.42	1.83	1.24	3.89	0	IPI00111855	Hsd3b3 3 beta-hydroxysteroid dehydrogenase/Delta 5-->4-isomerase type 3	373	41.9867	0.00795752	1	0.789005	255.94	4	4	11.7962	4	6.73	0.041	0.41	0.33	0.39	0.09	0.96	0	1.61	3 beta-hydroxysteroid dehydrogenase/Delta 5-->4-isomerase type 3;3BHS3;ortholog	3 BETA-HYDROXYSTEROID DEHYDROGENASE (PTHR10366:SF20)	oxidoreductase activity;hydro-lyase activity;racemase and epimerase activity	glycogen metabolic process;cholesterol metabolic process		oxidoreductase;dehydratase;epimerase/racemase	Androgen/estrogene/progesterone biosynthesis->3-beta-hydroxy-delta(5)-steroid dehydrogenase;;Androgen/estrogene/progesterone biosynthesis->3beta-Hydroxysteroid dehydrogenase;;;
IPI00123802	Hsph1 Isoform HSP105-alpha of Heat shock protein 105 kDa	858	96.3283	0.00526221	0.99262	0.461623	287.14	4	3	4.1958	5	15.38	0.008	-0.49	0.25	-0.49	0.25	NA	0	IPI00123802	Hsph1 Isoform HSP105-alpha of Heat shock protein 105 kDa	858	96.3283	0.00526221	1	0.812798	387.97	5	3	4.77855	8	20.86	0.001	-0.48	0.28	-0.72	0.27	-0.32	0.18	-0.01
IPI00471441	Ptms Ptms protein	211	23.1261	0.00458936	0.996721	0.992894	286.04	5	3	11.3744	8	6.12	0.039	-0.19	0.17	-0.21	0.17	-0.02	0	IPI00471441	Ptms Ptms protein	211	23.1261	0.00458936	1	0.955714	312.43	5	3	16.5877	13	22.49	0	-0.47	0.27	-0.76	0.06	-0.22	0.18	0.28	Parathymosin;PTMS;ortholog	SUBFAMILY NOT NAMED (PTHR22745:SF1)
IPI00230422	Bcap31 B-cell receptor-associated protein 31	245	27.887	0.00917334	0.999264	0.879012	284.52	4	3	8.97959	4	0.63	0.471	0.02	0.04	0.02	0.04	NA	0	IPI00230422	Bcap31 B-cell receptor-associated protein 31	245	27.887	0.00917334	0.999852	0.821598	190.27	3	3	8.97959	3	4.24	0.109	-0.05	0.05	-0.06	0.03	0	0	0.07
IPI00230042	Dhfr Dihydrofolate reductase	187	21.5742	0.00901221	1	1	280.95	4	3	18.1818	4	4.84	0.093	-0.3	0.23	-0.3	0.23	NA	0	IPI00230042	Dhfr Dihydrofolate reductase	187	21.5742	0.00901221	0.99986	0.99986	184.18	3	3	16.5775	4	29.08	0.003	-0.51	0.2	-0.6	0.17	-0.29	0	0.21	Dihydrofolate reductase;DYR;ortholog	SUBFAMILY NOT NAMED (PTHR11549:SF3)	oxidoreductase activity	pyrimidine base metabolic process;DNA metabolic process		reductase	Formyltetrahydroformate biosynthesis->Dihydrofolate reductase;;Folate biosynthesis->Dihydrofolate reductase;;Folate biosynthesis->Dihydrofolate synthase;;;;
IPI00128904	Pcbp1 Poly(rC)-binding protein 1	356	37.4559	0.0067124	1	1	280.24	4	2	6.17978	6	0.76	0.417	-0.26	0.62	-0.26	0.62	NA	0	IPI00128904	Pcbp1 Poly(rC)-binding protein 1	356	37.4559	0.0067124	0.999999	0.999946	204.7	3	3	9.26966	7	5.23	0.041	-0.57	0.67	-0.57	0.67	NA	0	0.31	Poly(rC)-binding protein 1;PCBP1;ortholog	POLY(RC)-BINDING PROTEIN 1 (PTHR10288:SF96)	RNA splicing factor activity, transesterification mechanism;mRNA binding;protein binding	neurological system process;intracellular protein transport;nuclear transport;induction of apoptosis;cell cycle;signal transduction;transcription from RNA polymerase II promoter;nuclear mRNA splicing, via spliceosome;protein metabolic process;cell cycle;signal transduction	ribonucleoprotein complex	mRNA splicing factor;ribonucleoprotein;enzyme modulator
IPI00378649	LOC100505377;LOC100505129;Mup20;LOC100505376 Major urinary protein 20	181	20.8985	0.00469092	1	0.929464	277.43	5	5	26.5193	6	14.7	0.019	4.18	1.9	4.11	2.61	4.58	0	IPI00378649	LOC100505377;LOC100505129;Mup20;LOC100505376 Major urinary protein 20	181	20.8985	0.00469092	0.999999	0.74283	249.96	4	3	17.6796	4	0	1	-0.15	0	-0.15	0	NA	0	4.33	Major urinary protein 20;MUP20;ortholog	MAJOR URINARY PROTEIN PRECURSOR (MUP) (ALPHA-2U-GLOBULIN) (PTHR11430:SF29)	isomerase activity;binding	spermatogenesis;immune system process;muscle contraction;sensory perception of smell;sensory perception of taste;transport;intracellular signaling cascade;fatty acid biosynthetic process;intracellular signaling cascade;response to pheromone		transfer/carrier protein;isomerase
IPI00407339	Hist1h4a;Hist4h4;Hist1h4d;Hist1h4k;Hist1h4i;Hist1h4h;Hist1h4c;Hist1h4j;Hist1h4b;Hist1h4m;Hist2h4;Hist1h4f;Hist1h4n;LOC674678 Histone H4	103	11.3424	0.011854	1	1	274.73	5	5	39.8058	6	42.17	0	0.96	0.36	1.6	0	0.92	0.24	IPI00407339	Hist1h4a;Hist4h4;Hist1h4d;Hist1h4k;Hist1h4i;Hist1h4h;Hist1h4c;Hist1h4j;Hist1h4b;Hist1h4m;Hist2h4;Hist1h4f;Hist1h4n;LOC674678 Histone H4	103	11.3424	0.011854	1	1	360.66	7	5	51.4563	7	23.9	0.001	1.07	0.5	1.37	0	0.71	0.27	-0.11	Histone H4;H4;ortholog	No Panther Hit
IPI00266188	Cfl2 Cofilin-2	166	18.6798	0.00814795	1	1	275.81	5	4	30.1205	5	17.49	0.006	-0.27	0.13	-0.27	0.13	NA	0	IPI00266188	Cfl2 Cofilin-2	166	18.6798	0.00814795	0.999524	0.999685	166.71	3	2	13.253	5	9.02	0.04	-0.25	0.14	-0.28	0	-0.12	0.24	-0.02	Cofilin-2;COF2;ortholog	DESTRIN/COFILIN (COFILIN 1, 2) (PTHR11913:SF2)	structural constituent of cytoskeleton;actin binding	protein complex assembly;cellular component morphogenesis;cellular component morphogenesis;cellular component morphogenesis	actin cytoskeleton	non-motor actin binding protein	Cytoskeletal regulation by Rho GTPase->Cofilin;;
IPI00347394	1300001I01Rik hypothetical protein LOC74148	1353	151.723	0.00563037	1	0.901111	274.82	4	3	2.66075	4	2.97	0.136	-0.38	0.52	-0.52	0.11	0.24	0.03	IPI00347394	1300001I01Rik hypothetical protein LOC74148	1353	151.723	0.00563037	1	0.997426	663.99	11	8	6.72579	19	15.53	0.001	-0.48	0.46	-0.71	0.21	0.1	0.13	0.1	Tubulin beta-1 chain;TBB1;ortholog	TUBULIN BETA CHAIN (PTHR11588:SF9)	structural constituent of cytoskeleton	intracellular protein transport;mitosis;cell motion;mitosis;chromosome segregation;cellular component morphogenesis;cellular component morphogenesis;cellular component morphogenesis	tubulin complex;tubulin complex	tubulin	Huntington disease->beta-Tubulin;;Huntington disease->Microtubule;;Cytoskeletal regulation by Rho GTPase->Tubulin;;;;
IPI00319509	Anpep Aminopeptidase N	966	109.564	0.0055415	1	1	273.48	4	4	5.38302	4	20.94	0.004	0.62	0.28	0.55	0.09	0.83	0.24	IPI00319509	Anpep Aminopeptidase N	966	109.564	0.0055415	1	0.999999	330.98	6	5	6.72878	6	77.73	0	0.62	0.16	0.77	0.05	0.48	0.16	0	Aminopeptidase N;AMPN;ortholog	SUBFAMILY NOT NAMED (PTHR11533:SF94)	metallopeptidase activity	proteolysis		metalloprotease;metalloprotease
IPI00224518	Rab5c Ras-related protein Rab-5C	216	23.3798	0.00857275	1	0.874357	271.72	3	2	9.72222	3	5.83	0.137	-0.12	0.07	-0.15	0	-0.06	0	IPI00224518	Rab5c Ras-related protein Rab-5C	216	23.3798	0.00857275	1	0.859277	177.61	3	2	13.8889	3	0.4	0.592	-0.46	4.05	NA	0	-0.46	4.05	0.34	Ras-related protein Rab-5C;RAB5C;ortholog	SUBFAMILY NOT NAMED (PTHR24073:SF132)
IPI00131584	Slc25a20 Mitochondrial carnitine/acylcarnitine carrier protein	301	32.9869	0.00940771	1	1	270.26	5	5	14.6179	7	53.05	0	0.9	0.33	0.81	0.32	1.21	0.05	IPI00131584	Slc25a20 Mitochondrial carnitine/acylcarnitine carrier protein	301	32.9869	0.00940771	1	1	204.61	4	3	9.96678	5	538.03	0	0.86	0.06	0.86	0	0.89	0.07	0.04	Mitochondrial carnitine/acylcarnitine carrier protein;MCAT;ortholog	SUBFAMILY NOT NAMED (PTHR24089:SF70)	amino acid transmembrane transporter activity;transmembrane transporter activity;calcium ion binding;calmodulin binding	cation transport;phosphate transport;lipid transport;nucleobase, nucleoside, nucleotide and nucleic acid transport;phosphate metabolic process;nucleobase, nucleoside, nucleotide and nucleic acid metabolic process;lipid metabolic process	mitochondrial inner membrane;organelle	amino acid transporter;mitochondrial carrier protein;transfer/carrier protein;calmodulin
IPI00126861	Tgm2 Protein-glutamine gamma-glutamyltransferase 2	686	76.9943	0.00484326	1	1	269.29	4	3	5.97668	5	8.39	0.027	-0.38	0.26	-0.52	0.15	-0.04	0	IPI00126861	Tgm2 Protein-glutamine gamma-glutamyltransferase 2	686	76.9943	0.00484326	1	1	490.3	8	7	13.7026	10	1.17	0.296	-0.11	0.36	-0.64	0.2	0.05	0.09	-0.27	Protein-glutamine gamma-glutamyltransferase 2;TGM2;ortholog	PROTEIN-GLUTAMINE GAMMA-GLUTAMYLTRANSFERASE (TRANGLUTAMINASE 2) (PTHR11590:SF6)	acyltransferase activity	protein modification process		acyltransferase
IPI00131091	C4b;C4a Complement C4-B	1738	192.746	0.00723975	1	0.908444	269.04	5	4	3.10702	6	723.73	0	-0.55	0.05	-0.55	0.05	NA	0	IPI00131091	C4b;C4a Complement C4-B	1738	192.746	0.00723975	1	0.952012	289.15	5	4	2.87687	9	0.9	0.361	0.05	0.13	0.04	0.13	0.17	0	-0.6	C4a anaphylatoxin;CO4B;ortholog	COMPLEMENT C4 (PTHR11412:SF10)	cytokine activity;serine-type endopeptidase inhibitor activity	complement activation;signal transduction;cell-cell signaling;proteolysis;signal transduction;cell-cell signaling;response to stimulus		cytokine;serine protease inhibitor;complement component
IPI00222556	S100a9 Protein S100-A9	113	13.0223	0.00675635	1	1	268.02	4	4	32.7434	6	30.37	0.001	3.61	1.46	2.23	0.31	4.88	0.98	IPI00222556	S100a9 Protein S100-A9	113	13.0223	0.00675635	0.999908	0.999908	65.37	1	1	12.3894	2	0.53	0.541	0.75	4.21	0.62	0	4.96	0	2.86	Protein S100-A9;S10A9;ortholog	S100 CALCIUM-BINDING PROTEIN A9 (PTHR11639:SF10)	calcium ion binding;receptor binding;calmodulin binding	macrophage activation;cell cycle;intracellular signaling cascade;DNA replication;cell motion;cell cycle;intracellular signaling cascade		signaling molecule;calmodulin
IPI00116432	Fmo1 Dimethylaniline monooxygenase [N-oxide-forming] 1	532	59.8579	0.00851416	1	0.931332	267.16	4	3	7.14286	4	0.62	0.477	-0.1	0.67	-0.1	0.67	NA	0	IPI00116432	Fmo1 Dimethylaniline monooxygenase [N-oxide-forming] 1	532	59.8579	0.00851416	1	1	528.79	9	7	14.4737	11	15.95	0.001	-0.43	0.31	-0.42	0.31	-0.77	0	0.33	Dimethylaniline monooxygenase [N-oxide-forming] 1;FMO1;ortholog	DIMETHYLANILINE MONOOXYGENASE (FLAVIN-CONTAINING MONOOXYGENASE) (PTHR23023:SF4)	oxidoreductase activity	respiratory electron transport chain;cellular amino acid metabolic process		oxygenase	Nicotine degradation->Flavin-containing monooxygenase;;
IPI00119305	Pa2g4 Proliferation-associated protein 2G4	394	43.6532	0.00641748	1	0.999144	266.17	5	4	9.64467	5	136.32	0	0.35	0.06	NA	0	0.35	0.06	IPI00119305	Pa2g4 Proliferation-associated protein 2G4	394	43.6532	0.00641748	0.994902	0.712856	87.85	2	1	2.03046	2	0.27	0.656	0.04	0.34	-0.05	0	0.38	0	0.31	Proliferation-associated protein 2G4;PA2G4;ortholog	PROLIFERATION-ASSOCIATED PROTEIN 2G4 (PTHR10804:SF11)	metallopeptidase activity;transcription factor activity;transcription factor activity	translation;protein modification process;proteolysis		transcription factor;metalloprotease;nucleic acid binding;metalloprotease
IPI00131216	Es22 Liver carboxylesterase 22	562	61.5245	0.00573193	0.999999	0.999999	264.47	5	3	6.58363	6	0.58	0.474	-0.19	0.56	0.13	0.53	-0.77	0.51	IPI00131216	Es22 Liver carboxylesterase 22	562	61.5245	0.00573193	0	0	213.22	3	3	6.22776	4	0.8	0.405	-0.16	0.37	-0.42	0	-0.1	0.41	-0.03	Carboxylesterase 1E;EST1E;ortholog	LIVER CARBOXYLESTERASE (PTHR11559:SF40)	lipase activity;receptor binding	immune system process;neurological system process;signal transduction;neuromuscular synaptic transmission;cell-cell adhesion;vitamin metabolic process;lipid metabolic process;signal transduction;neuromuscular synaptic transmission;cell-cell adhesion;ectoderm development;nervous system development;response to toxin		signaling molecule;esterase;lipase
IPI00126913	Atad3a Isoform 1 of ATPase family AAA domain-containing protein 3	591	66.6826	0.00968604	1	0.935661	264.33	4	3	6.42978	4	0.8	0.422	0.2	0.39	-0.19	0	0.41	0.17	IPI00126913	Atad3a Isoform 1 of ATPase family AAA domain-containing protein 3	591	66.6826	0.00968604	1	0.930614	203.11	4	4	8.96785	4	0.48	0.513	0.01	0.21	NA	0	0.01	0.21	0.19	ATPase family AAA domain-containing protein 3;ATAD3;ortholog	SUBFAMILY NOT NAMED (PTHR23075:SF0)	hydrolase activity			hydrolase
IPI00320217	Cct2 T-complex protein 1 subunit beta	535	57.4231	0.00596045	1	0.917485	262.89	4	3	8.03738	6	10.31	0.018	-0.44	0.28	-0.49	0.09	0.01	0	IPI00320217	Cct2 T-complex protein 1 subunit beta	535	57.4231	0.00596045	1	0.983955	388.49	6	5	12.7103	7	1.3	0.281	-0.25	0.55	-0.26	0.86	-0.21	0.09	-0.19	T-complex protein 1 subunit beta;TCPB;ortholog	CHAPERONIN CONTAINING T-COMPLEX PROTEIN 1, BETA SUBUNIT, TCPB (PTHR11353:SF23)		protein folding;protein complex assembly		chaperonin
IPI00283862	Psma1 Proteasome subunit alpha type-1	263	29.5098	0.00599854	1	0.965055	262.52	5	3	11.7871	7	14.52	0.009	-0.45	0.24	-0.46	0	-0.44	0.41	IPI00283862	Psma1 Proteasome subunit alpha type-1	263	29.5098	0.00599854	1	0.965847	265.52	5	4	15.2091	7	8.2	0.021	-0.54	0.47	-0.61	0.04	-0.08	0.31	0.09	Proteasome subunit alpha type-1;PSA1;ortholog	PROTEASOME SUBUNIT ALPHA TYPE 1 (PTHR11599:SF12)	peptidase activity	proteolysis		protease;protease	Parkinson disease->20S proteasome;;
IPI00112947	Krt19 Keratin, type I cytoskeletal 19	403	44.4967	0.00514795	0.913924	0.995248	262.2	5	3	6.20347	15	1.16	0.306	0.97	4.39	1.6	0	0.91	4.92	IPI00112947	Krt19 Keratin, type I cytoskeletal 19	403	44.4967	0.00514795	0.909788	0.945264	489.03	9	7	12.1588	40	6.4	0.016	0.73	2.69	1.85	1.23	0.48	3.04	0.24	Keratin, type I cytoskeletal 19;K1C19;ortholog	KERATIN, TYPE I CYTOSKELETAL (PTHR23239:SF14)	structural constituent of cytoskeleton	cellular component morphogenesis;cellular component morphogenesis;ectoderm development;cellular component morphogenesis	intermediate filament cytoskeleton	structural protein;intermediate filament
IPI00136056	Krt13 Isoform 1 of Keratin, type I cytoskeletal 13	437	47.7063	0.00464014	0.913924	0	150.33	3	2	3.66133	8	0.71	0.448	0.85	7	NA	0	0.85	7	IPI00136056	Krt13 Isoform 1 of Keratin, type I cytoskeletal 13	437	47.7063	0.00464014	0.819018	0	460.13	8	7	8.92449	40	6.86	0.014	0.66	3.54	1.95	1.33	0.29	4.18	0.19
IPI00230365	Krt17 Keratin, type I cytoskeletal 17	433	48.1141	0.00485596	0.913924	0	150.33	3	2	3.69515	8	0.71	0.448	0.85	7	NA	0	0.85	7	IPI00230365	Krt17 Keratin, type I cytoskeletal 17	433	48.1141	0.00485596	0.946673	0.938796	645.96	10	9	15.4734	33	7.86	0.009	0.64	3.67	1.95	1.33	0.26	4.33	0.21	Keratin, type I cytoskeletal 17;K1C17;ortholog	KERATIN, TYPE I CYTOSKELETAL (PTHR23239:SF14)	structural constituent of cytoskeleton	cellular component morphogenesis;cellular component morphogenesis;ectoderm development;cellular component morphogenesis	intermediate filament cytoskeleton	structural protein;intermediate filament
IPI00128376	Akr1c14 Putative uncharacterized protein	323	37.147	0.00681494	1	1	261.94	4	3	12.6935	5	15.88	0.007	-0.36	0.19	-0.54	0.1	-0.23	0	IPI00128376	Akr1c14 Putative uncharacterized protein	323	37.147	0.00681494	1	1	451.07	8	7	26.6254	9	1.02	0.329	-0.43	1.65	-0.97	0.04	-0.13	1.82	0.07	3-alpha-hydroxysteroid dehydrogenase type 1;Q91WT7;ortholog	ALDO-KETO REDUCTASE (PTHR11732:SF34)	oxidoreductase activity;transporter activity	metabolic process		reductase
IPI00115866	Hagh Isoform 1 of Hydroxyacylglutathione hydrolase, mitochondrial	309	34.0444	0.00759131	1	0.64465	261.82	4	2	6.47249	6	0.33	0.594	0.02	0.06	0.02	0.09	-0.01	0	IPI00115866	Hagh Isoform 1 of Hydroxyacylglutathione hydrolase, mitochondrial	309	34.0444	0.00759131	1	0.750246	307.07	5	3	11.3269	9	23.92	0.001	-0.42	0.21	-0.58	0.04	-0.2	0.15	0.44
IPI00230754	Slc25a11 Mitochondrial 2-oxoglutarate/malate carrier protein	314	34.1149	0.0102866	1	0.908606	261.68	4	2	6.6879	6	76.92	0.001	0.22	0.04	0.22	0.05	0.26	0	IPI00230754	Slc25a11 Mitochondrial 2-oxoglutarate/malate carrier protein	314	34.1149	0.0102866	1	0.955195	342.32	5	3	12.7389	6	0.78	0.412	0.03	0.13	0.04	0.06	-0.18	0	0.19	Mitochondrial 2-oxoglutarate/malate carrier protein;M2OM;ortholog	MITOCHONDRIAL CARRIER PROTEIN (PTHR24089:SF86)	amino acid transmembrane transporter activity;transmembrane transporter activity;calcium ion binding;calmodulin binding	cation transport;phosphate transport;lipid transport;nucleobase, nucleoside, nucleotide and nucleic acid transport;phosphate metabolic process;nucleobase, nucleoside, nucleotide and nucleic acid metabolic process;lipid metabolic process	mitochondrial inner membrane;organelle	amino acid transporter;mitochondrial carrier protein;transfer/carrier protein;calmodulin
IPI00153190	Sec14l4 SEC14-like protein 4	403	46.0055	0.0067417	1	1	261.59	5	3	8.18859	8	25.4	0.001	-0.32	0.14	-0.35	0.14	-0.29	0.21	IPI00153190	Sec14l4 SEC14-like protein 4	403	46.0055	0.0067417	0.999793	0.999793	108.69	2	2	7.44417	3	3.98	0.117	-1.16	1.01	-1.35	0.99	-0.32	0	0.84	SEC14-like protein 4;S14L4;ortholog	SEC14 RELATED PROTEIN (PTHR23324:SF9)	transmembrane transporter activity	intracellular protein transport;cholesterol metabolic process		transporter;transfer/carrier protein
IPI00119004	Iah1 Isoamyl acetate-hydrolyzing esterase 1 homolog	249	27.9382	0.00521143	0.999999	0.999999	261.07	4	3	17.6707	4	87.5	0.001	-0.59	0.11	-0.59	0.11	NA	0	IPI00119004	Iah1 Isoamyl acetate-hydrolyzing esterase 1 homolog	249	27.9382	0.00521143	0.99963	0.99963	121.65	2	2	9.23695	3	0.74	0.454	0.74	1.88	-1	0	1.45	0	-1.33	Isoamyl acetate-hydrolyzing esterase 1 homolog;IAH1;ortholog	SUBFAMILY NOT NAMED (PTHR32130:SF0)
IPI00110990	Dusp3 Dual specificity protein phosphatase 3	185	20.4412	0.0060874	1	0.874296	260.94	3	3	25.9459	3	12	0.026	-0.45	0.23	-0.45	0.23	NA	0	IPI00110990	Dusp3 Dual specificity protein phosphatase 3	185	20.4412	0.0060874	1	0.874569	213.4	3	2	13.5135	4	7.79	0.049	-0.57	0.35	-0.71	0.18	-0.14	0	0.12	Dual specificity protein phosphatase 3;DUS3;ortholog	DUAL SPECIFICITY PROTEIN PHOSPHATASE 3 (PTHR10159:SF23)	phosphoprotein phosphatase activity;phosphoprotein phosphatase activity;protein binding;kinase inhibitor activity;kinase regulator activity	immune system process;cell cycle;JNK cascade;glycolysis;DNA replication;phospholipid metabolic process;protein amino acid phosphorylation;cell cycle;JNK cascade;mesoderm development;muscle organ development;response to stress		protein phosphatase;protein phosphatase;kinase inhibitor	Oxidative stress response->Mitogen activated protein kinase phosphatase 5;;
IPI00133342	Atp5l;Gm10221 Putative uncharacterized protein	129	14.1345	0.00912939	1	1	259.29	3	3	27.1318	6	49.88	0	0.48	0.15	0.51	0.14	0.3	0.09	IPI00133342	Atp5l;Gm10221 Putative uncharacterized protein	129	14.1345	0.00912939	1	0.747348	138.65	2	2	15.5039	2	0.07	0.813	0	0.01	0	0.01	NA	0	0.48	ATP synthase subunit g, mitochondrial;ATP5L;ortholog	SUBFAMILY NOT NAMED (PTHR12386:SF3)
IPI00122475	Camp Putative uncharacterized protein	185	20.7188	0.00901221	1	0.892989	259.2	4	4	30.8108	4	0	1	-3.05	0	NA	0	-3.05	0	IPI00122475	Camp Putative uncharacterized protein	185	20.7188	0.00901221	0.63138	0.31569	103.47	2	2	5.94595	2	576208	0.001	-9.3	0	NA	0	-9.3	0	6.25
IPI00625729	Krt1 Keratin, type II cytoskeletal 1	637	65.5473	0.0081333	1	0.999997	258.81	4	4	6.59341	16	1.46	0.262	0.68	1.36	0.49	0	0.76	1.54	IPI00625729	Krt1 Keratin, type II cytoskeletal 1	637	65.5473	0.0081333	1	1	350.01	5	4	5.18053	41	6.22	0.022	0.82	4.87	4.23	0.58	0.72	5.23	-0.14	Keratin, type II cytoskeletal 1;K2C1;ortholog	KERATIN, TYPE II, CYTOSKELETAL (PTHR23239:SF18)	structural constituent of cytoskeleton	cellular component morphogenesis;cellular component morphogenesis;ectoderm development;cellular component morphogenesis	intermediate filament cytoskeleton	structural protein;intermediate filament
IPI00129685	Tpt1 Translationally-controlled tumor protein	172	19.4315	0.00461475	1	1	258.44	4	2	13.9535	6	9.55	0.021	-0.26	0.17	-0.41	0.11	-0.07	0.1	IPI00129685	Tpt1 Translationally-controlled tumor protein	172	19.4315	0.00461475	1	1	216.67	4	2	13.9535	6	0.24	0.651	-0.05	0.38	-0.54	0	0.04	0.12	-0.21	Translationally-controlled tumor protein;TCTP;ortholog	SUBFAMILY NOT NAMED (PTHR11991:SF0)	structural constituent of cytoskeleton;microtubule binding	immune system process	microtubule	non-motor microtubule binding protein
IPI00133562	Chchd3 Coiled-coil-helix-coiled-coil-helix domain-containing protein 3, mitochondrial	227	26.3002	0.00852881	1	0.760113	257.68	4	3	13.6564	4	30.49	0.005	0.63	0.2	0.63	0.2	NA	0	IPI00133562	Chchd3 Coiled-coil-helix-coiled-coil-helix domain-containing protein 3, mitochondrial	227	26.3002	0.00852881	1	0.701275	195.03	3	2	8.81057	5	127.61	0	0.56	0.1	0.61	0.08	0.47	0.07	0.07	Coiled-coil-helix-coiled-coil-helix domain-containing protein 3, mitochondrial;CHCH3;ortholog	SUBFAMILY NOT NAMED (PTHR21588:SF0)
IPI00271986	Atp5j2 ATP synthase subunit f, mitochondrial	88	10.3194	0.010272	1	0.933886	255.2	4	2	26.1364	13	8.75	0.012	0.28	0.31	0.18	0.3	0.77	0.22	IPI00271986	Atp5j2 ATP synthase subunit f, mitochondrial	88	10.3194	0.010272	1	0.933631	249.68	4	2	26.1364	6	6.49	0.126	0.33	0.19	0.33	0.19	NA	0	-0.05	ATP synthase subunit f, mitochondrial;ATPK;ortholog	SUBFAMILY NOT NAMED (PTHR13080:SF0)	catalytic activity;cation transmembrane transporter activity;hydrogen ion transmembrane transporter activity	oxidative phosphorylation;respiratory electron transport chain;cation transport		ATP synthase
IPI00133948	Fkbp2 Peptidyl-prolyl cis-trans isomerase FKBP2	140	15.3162	0.00929053	1	1	254.81	4	2	9.28571	9	1.14	0.311	-0.02	0.22	0.04	0.16	-0.11	0.23	IPI00133948	Fkbp2 Peptidyl-prolyl cis-trans isomerase FKBP2	140	15.3162	0.00929053	0.999947	0.999947	138.24	2	1	8.57143	3	0	1	-0.52	0	-0.52	0	NA	0	0.5	Peptidyl-prolyl cis-trans isomerase FKBP2;FKBP2;ortholog	PEPTIDYL-PROLYL CIS-TRANS ISOMERASE FKBP2 (PTHR10516:SF134)	isomerase activity;calcium ion binding	immune system process;neurological system process;negative regulation of apoptosis;cell cycle;negative regulation of apoptosis;calcium-mediated signaling;protein folding;cell cycle;negative regulation of apoptosis;calcium-mediated signaling;cellular defense response		isomerase;chaperone;calcium-binding protein	TGF-beta signaling pathway->FK506 binding protein 12KDa;;
IPI00117281	Gpx4 Isoform Mitochondrial of Phospholipid hydroperoxide glutathione peroxidase, mitochondrial	197	22.1489	0.00833838	1	0	252.48	4	2	12.6904	4	17.26	0.053	-0.35	0.12	-0.35	0.12	NA	0	IPI00117281	Gpx4 Isoform Mitochondrial of Phospholipid hydroperoxide glutathione peroxidase, mitochondrial	197	22.1489	0.00833838	1	0	252.92	3	2	12.6904	3	4.88	0.158	-0.18	0.12	-0.26	0	-0.09	0	-0.17	Phospholipid hydroperoxide glutathione peroxidase, mitochondrial;GPX41;ortholog	SUBFAMILY NOT NAMED (PTHR11592:SF0)	oxidoreductase activity;peroxidase activity	immune system process;oxygen and reactive oxygen species metabolic process;steroid metabolic process;response to stress;response to toxin		peroxidase
IPI00120832	Mup3 Major urinary protein 3	184	21.4327	0.00462744	1	0.799815	252.09	5	4	17.9348	6	18.28	0.002	1.16	0.72	1.16	0.72	NA	0	IPI00120832	Mup3 Major urinary protein 3	184	21.4327	0.00462744	1	0.697371	178.34	3	2	12.5	9	0.82	0.392	0.22	0.92	-0.21	0.59	1.38	0.45	0.94
IPI00344004	Ndufa12 NADH dehydrogenase (Ubiquinone) 1 alpha subcomplex, 12	149	17.6038	0.00984717	1	1	251.72	4	3	26.8456	4	18.86	0.012	0.23	0.09	0.23	0.09	NA	0	IPI00344004	Ndufa12 NADH dehydrogenase (Ubiquinone) 1 alpha subcomplex, 12	149	17.6038	0.00984717	0.999837	0.999837	119.53	2	1	11.4094	2	1.53	0.341	-0.02	0.02	-0.02	0.02	NA	0	0.25	NADH dehydrogenase [ubiquinone] 1 alpha subcomplex subunit 12;NDUAC;ortholog	SUBFAMILY NOT NAMED (PTHR12910:SF0)	oxidoreductase activity	oxidative phosphorylation;respiratory electron transport chain		oxidoreductase
IPI00120580	Abcc2 canalicular multispecific organic anion transporter 1	1543	173.543	0.00871924	1	0.928037	250.31	4	3	1.4906	7	66.57	0	0.37	0.1	0.37	0.1	NA	0	IPI00120580	Abcc2 canalicular multispecific organic anion transporter 1	1543	173.543	0.00871924	0.999837	0.731899	109.77	2	2	1.16656	2	646.06	0.002	0.31	0.02	NA	0	0.31	0.02	0.06
IPI00308328	Cyp2f2 Cytochrome P450 2F2	491	55.895	0.00785498	1	1	248.84	5	4	11.4053	6	21.66	0.002	0.84	0.41	0.4	0	1.09	0.19	IPI00308328	Cyp2f2 Cytochrome P450 2F2	491	55.895	0.00785498	1	1	1645.42	24	16	35.6415	39	124.85	0	0.38	0.2	0.38	0.24	0.38	0.15	0.46	Cytochrome P450 2F2;CP2F2;ortholog	SUBFAMILY NOT NAMED (PTHR24300:SF15)	oxidoreductase activity	respiratory electron transport chain;fatty acid metabolic process;steroid metabolic process		hydroxylase;oxygenase
IPI00113713	Gm5614 Uncharacterized protein	105	12.1558	0.0120298	1	0	201.83	3	2	12.381	5	7.21	0.036	0.2	0.16	0.15	0.13	0.37	0.17	IPI00113713	Gm5614 Uncharacterized protein	105	12.1558	0.0120298	0.999961	0	126.61	2	2	12.381	2	0.28	0.649	0.01	0.05	0.01	0.05	NA	0	0.19	Protein Gm5614;D3Z7M8;ortholog	60S RIBOSOMAL PROTEIN L36 (PTHR10114:SF0)	structural constituent of ribosome;nucleic acid binding	translation		ribosomal protein
IPI00121522	Keg1 Glycine N-acyltransferase-like protein Keg1	295	33.6831	0.00844092	1	0.866695	246.02	4	3	14.5763	4	2.29	0.204	0.85	1.33	0.85	1.33	NA	0	IPI00121514	Stip1 Stress-induced-phosphoprotein 1	543	62.5244	0.00639209	0.999824	0.999824	141.75	3	3	6.62983	3	29.04	0.006	-0.41	0.13	NA	0	-0.41	0.13	1.26	Glycine N-acyltransferase-like protein Keg1;KEG1;ortholog	SUBFAMILY NOT NAMED (PTHR15298:SF0)	transferase activity	fatty acid metabolic process		transferase
IPI00129362	Fads2 Fatty acid desaturase 2	444	52.3358	0.00912939	1	1	245.57	5	4	12.1622	5	2.91	0.139	-0.23	0.27	-0.64	0	-0.11	0.05	IPI00129362	Fads2 Fatty acid desaturase 2	444	52.3358	0.00912939	1	1	221.22	4	3	9.23423	6	5.87	0.052	-0.66	0.6	-0.8	0.14	0.04	0.05	0.43	Fatty acid desaturase 2;FADS2;ortholog	SUBFAMILY NOT NAMED (PTHR19353:SF7)
IPI00121378	Alcam CD166 antigen	583	65.033	0.00578271	1	0.702921	244.71	3	3	7.37564	3	15.04	0.018	0.23	0.1	0.23	0.1	NA	0	IPI00121378	Alcam CD166 antigen	583	65.033	0.00578271	1	0.801328	281.49	4	3	7.7187	4	9.25	0.038	0.21	0.12	0.26	0.04	0.05	0	0.02	CD166 antigen;CD166;ortholog	CD166 ANTIGEN (LEUKOCYTE CELL ADHESION MOLECULE) (PTHR11973:SF2)	receptor activity	signal transduction;cell-cell adhesion;signal transduction;cell-cell adhesion;ectoderm development;nervous system development		receptor;immunoglobulin superfamily cell adhesion molecule
IPI00131209	Krt16 Keratin intermediate filament 16a	474	52.0025	0.00497021	0.999094	0	155.14	3	2	3.37553	9	556.36	0.002	0.85	0.05	NA	0	0.85	0.05	IPI00131209	Krt16 Keratin intermediate filament 16a	474	52.0025	0.00497021	0.999999	0.8682	493.67	8	7	12.0253	33	9.95	0.004	1.16	2.4	1.87	1.52	0.94	2.68	-0.31
IPI00227140	Krt14 Keratin, type I cytoskeletal 14	484	52.8159	0.00495752	0.999094	0	155.14	3	2	3.30579	9	556.36	0.002	0.85	0.05	NA	0	0.85	0.05	IPI00227140	Krt14 Keratin, type I cytoskeletal 14	484	52.8159	0.00495752	1	1	827.9	13	12	24.7934	40	9.95	0.003	1.16	3.26	1.87	1.52	0.95	3.66	-0.31	Keratin, type I cytoskeletal 14;K1C14;ortholog	KERATIN, TYPE I CYTOSKELETAL (PTHR23239:SF14)	structural constituent of cytoskeleton	cellular component morphogenesis;cellular component morphogenesis;ectoderm development;cellular component morphogenesis	intermediate filament cytoskeleton	structural protein;intermediate filament
IPI00755181	Krt10 keratin, type I cytoskeletal 10	561	56.9887	0.00485596	0.999094	0.536103	243.41	4	3	4.99109	13	199.59	0	0.86	0.11	1	0	0.85	0.05	IPI00755181	Krt10 keratin, type I cytoskeletal 10	561	56.9887	0.00485596	1	0.848017	563.14	8	7	11.0517	72	18.55	0	1.26	2.21	1.87	1.52	1.09	2.41	-0.4	Keratin 10;A2A513;ortholog	KERATIN, TYPE I CYTOSKELETAL (PTHR23239:SF14)	structural constituent of cytoskeleton	cellular component morphogenesis;cellular component morphogenesis;ectoderm development;cellular component morphogenesis	intermediate filament cytoskeleton	structural protein;intermediate filament
IPI00131368	Krt6a Keratin, type II cytoskeletal 6A	553	59.2806	0.00794287	0.997711	0	139.27	2	2	3.79747	31	4.01	0.061	0.81	2.16	0.83	1.25	0.79	2.99	IPI00131368	Krt6a Keratin, type II cytoskeletal 6A	553	59.2806	0.00794287	1	0.97486	733.81	12	11	16.094	53	12.22	0.001	1.18	3.66	2.81	0.14	1.12	3.98	-0.37	Keratin, type II cytoskeletal 6A;K2C6A;ortholog	KERATIN, TYPE II, CYTOSKELETAL (PTHR23239:SF18)	structural constituent of cytoskeleton	cellular component morphogenesis;cellular component morphogenesis;ectoderm development;cellular component morphogenesis	intermediate filament cytoskeleton	structural protein;intermediate filament
IPI00139301	Krt5 Keratin, type II cytoskeletal 5	580	61.7106	0.00778174	0.997711	0.604931	228.46	4	4	6.89655	35	6.48	0.018	0.98	1.81	0.92	1.13	0.99	2.36	IPI00139301	Krt5 Keratin, type II cytoskeletal 5	580	61.7106	0.00778174	1	0.914047	546.19	9	8	13.7931	60	11.63	0.001	1.05	3.18	2.44	0.65	0.94	3.57	-0.07	Keratin, type II cytoskeletal 5;K2C5;ortholog	KERATIN, TYPE II, CYTOSKELETAL (PTHR23239:SF18)	structural constituent of cytoskeleton	cellular component morphogenesis;cellular component morphogenesis;ectoderm development;cellular component morphogenesis	intermediate filament cytoskeleton	structural protein;intermediate filament
IPI00221797	Krt75 Keratin, type II cytoskeletal 75	551	59.6859	0.00845557	0.997711	0	187.23	3	3	5.44465	34	6.48	0.018	0.98	1.81	0.92	1.13	0.99	2.36	IPI00221797	Krt75 Keratin, type II cytoskeletal 75	551	59.6859	0.00845557	0.888941	0	474.39	8	7	10.8893	51	10.35	0.003	0.97	3.38	2.81	0.14	0.93	3.62	0.01	Keratin, type II cytoskeletal 75;K2C75;ortholog	KERATIN, TYPE II, CYTOSKELETAL (PTHR23239:SF18)	structural constituent of cytoskeleton	cellular component morphogenesis;cellular component morphogenesis;ectoderm development;cellular component morphogenesis	intermediate filament cytoskeleton	structural protein;intermediate filament
IPI00126185	Aadat Putative uncharacterized protein	432	48.3349	0.00797217	1	0.678054	187.04	3	3	9.02778	3	7.18	0.055	0.77	0.5	0.21	0	0.87	0.33	IPI00126185	Aadat Putative uncharacterized protein	432	48.3349	0.00797217	0.999951	0.602548	120.03	2	2	4.86111	2	12.71	0.07	0.27	0.11	NA	0	0.27	0.11	0.5
IPI00120199	Pmpca Mitochondrial-processing peptidase subunit alpha	524	58.2236	0.0063667	1	0.75	240.25	2	1	3.24427	3	1.7	0.322	-0.36	0.45	-0.39	0	0.09	0	IPI00120199	Pmpca Mitochondrial-processing peptidase subunit alpha	524	58.2236	0.0063667	0.999997	0.499998	101.07	1	1	3.24427	2	0.06	0.831	-0.05	0.31	-0.26	0	0.18	0	-0.31	Mitochondrial-processing peptidase subunit alpha;MPPA;ortholog	MITOCHONDRIAL PROCESSING PEPTIDASE ALPHA SUBUNIT (PTHR11851:SF49)	oxidoreductase activity;metallopeptidase activity;hydrolase activity, acting on ester bonds	respiratory electron transport chain;proteolysis		metalloprotease;reductase;esterase;metalloprotease
IPI00135655	Vapb Vesicle-associated membrane protein-associated protein B	243	26.911	0.00781104	1	0.868451	239.37	4	3	17.284	4	7.07	0.056	0.55	0.36	0.55	0.36	NA	0	IPI00135655	Vapb Vesicle-associated membrane protein-associated protein B	243	26.911	0.00781104	1	0.94178	407.3	7	4	19.7531	7	22.94	0.003	0.62	0.26	0.62	0.26	NA	0	-0.07
IPI00785414	H2-K1 MHC class Ia H2-K antigen (Fragment)	270	30.8441	0.0058208	1	0.491755	186.48	3	2	10	3	1.25	0.379	0.02	0.03	0.02	0.03	NA	0	IPI00785414	H2-K1 MHC class Ia H2-K antigen (Fragment)	270	30.8441	0.0058208	0.945311	0.438767	119.74	2	1	4.07407	2	0	1	0.12	0	0.12	0	NA	0	-0.1
IPI00116236	Gstt3 Glutathione S-transferase, theta 3	241	27.3672	0.0076499	1	1	235.18	4	4	22.8216	4	4.96	0.068	-0.62	0.56	-0.62	0.56	NA	0	IPI00116236	Gstt3 Glutathione S-transferase, theta 3	241	27.3672	0.0076499	1	1	195.12	4	4	15.7676	4	385.19	0	-1.4	0.14	NA	0	-1.4	0.14	0.78	Glutathione S-transferase theta 3;Q99L20;ortholog	GLUTATHIONE-S-TRANSFERASE THETA, GST (PTHR11260:SF8)	oxidoreductase activity;transferase activity;racemase and epimerase activity;structural constituent of cytoskeleton;translation factor activity, nucleic acid binding;receptor binding;translation elongation factor activity	immune system process;intracellular signaling cascade;oxygen and reactive oxygen species metabolic process;translation;intracellular signaling cascade;response to toxin	cytoskeleton	transferase;signaling molecule;reductase;translation elongation factor;epimerase/racemase;cytoskeletal protein
IPI00121576	Apoo Apolipoprotein O	212	24.1032	0.00920264	1	0.700285	234.84	3	2	12.2642	3	15.17	0.06	0.6	0.22	0.6	0.22	NA	0	IPI00121576	Apoo Apolipoprotein O	212	24.1032	0.00920264	1	0.70097	234.26	3	2	12.2642	6	40.58	0.001	0.32	0.1	0.33	0.01	0.31	0.17	0.28	Apolipoprotein O;APOO;ortholog	SUBFAMILY NOT NAMED (PTHR14564:SF0)
IPI00132444	Nipsnap3b Protein NipSnap homolog 3A	247	28.2725	0.00983252	1	0.928381	234.83	4	3	17.004	4	0.33	0.604	-0.04	0.44	-0.04	0.44	NA	0	IPI00132444	Nipsnap3b Protein NipSnap homolog 3A	247	28.2725	0.00983252	0.971448	0.971448	51.64	1	1	3.64372	1	0	1	0.22	0	NA	0	0.22	0	-0.26	Protein NipSnap homolog 3A;NPS3A;ortholog	NIPSNAP 3 (PTHR21017:SF1)		intracellular protein transport;vesicle-mediated transport		membrane traffic protein
IPI00139637	Copz1 Coatomer subunit zeta-1	177	20.1675	0.00453857	1	0.999999	234.83	4	3	27.1186	4	2.5	0.189	-0.2	0.23	-0.2	0.23	NA	0	IPI00139637	Copz1 Coatomer subunit zeta-1	177	20.1675	0.00453857	1	1	291.09	4	3	21.4689	4	1.57	0.278	-0.34	0.47	-0.92	0	-0.1	0.05	0.14	Coatomer subunit zeta-1;COPZ1;ortholog	SUBFAMILY NOT NAMED (PTHR11043:SF0)		intracellular protein transport;vesicle-mediated transport	vesicle coat	vesicle coat protein
IPI00128287	Cyp1a2 Cytochrome P450 1A2	513	58.1291	0.00899756	0.999889	0.999889	185.26	3	3	7.60234	4	63.11	0	-0.5	0.13	-0.5	0.13	-10	0	IPI00128287	Cyp1a2 Cytochrome P450 1A2	513	58.1291	0.00899756	1	1	411.78	7	7	13.8402	12	449.89	0	-1.8	0.26	-1.89	0.19	-1.33	0	1.39	Cytochrome P450 1A2;CP1A2;ortholog	SUBFAMILY NOT NAMED (PTHR24299:SF1)	oxidoreductase activity	respiratory electron transport chain;fatty acid metabolic process;steroid metabolic process		oxygenase
IPI00123494	Psmd2 26S proteasome non-ATPase regulatory subunit 2	908	100.121	0.00491943	1	0.874985	234.5	3	2	4.07489	7	8.46	0.027	-0.53	0.37	-0.75	0.28	-0.24	0	IPI00123494	Psmd2 26S proteasome non-ATPase regulatory subunit 2	908	100.121	0.00491943	1	0.930355	219.33	4	3	4.29515	6	36.6	0	-0.68	0.25	-0.72	0.21	-0.36	0	0.15	26S proteasome non-ATPase regulatory subunit 2;PSMD2;ortholog	26S PROTEASOME NON-ATPASE REGULATORY SUBUNIT 2 (26S PROTEASOME REGULATORY SUBUNIT RPN1) (PTHR10943:SF1)	protein binding;enzyme regulator activity	cell cycle;proteolysis;cell cycle		enzyme modulator	Ubiquitin proteasome pathway->26S proteasome;;
IPI00153400	H2afj Histone H2A.J	129	14.0189	0.0115171	1	0	187.15	3	2	21.7054	12	45.54	0	0.6	0.26	0.86	0.21	0.51	0.15	IPI00153400	H2afj Histone H2A.J	129	14.0189	0.0115171	1	0	162.15	2	2	21.7054	6	30.99	0	0.52	0.24	0.62	0.24	0.25	0.09	0.08	Histone H2A.J;H2AJ;ortholog	SUBFAMILY NOT NAMED (PTHR23430:SF0)	nucleic acid binding
IPI00133030	Sec61b Protein transport protein Sec61 subunit beta	96	9.93409	0.0120591	1	1	229.86	3	2	26.0417	6	3.24	0.122	0.27	0.31	0.14	0.07	0.65	0.21	IPI00133030	Sec61b Protein transport protein Sec61 subunit beta	96	9.93409	0.0120591	0.999977	0.999977	150.51	2	1	15.625	2	0	1	-0.08	0	-0.08	0	NA	0	0.35	Protein transport protein Sec61 subunit beta;SC61B;ortholog	SUBFAMILY NOT NAMED (PTHR13509:SF0)	DNA ligase activity;nucleic acid binding	protein targeting;vesicle-mediated transport;protein metabolic process		DNA ligase;DNA ligase
IPI00223217	Rpl13a 60S ribosomal protein L13a	203	23.4313	0.0114878	0.999999	0.708565	228	4	3	12.3153	6	129.22	0	0.45	0.08	0.4	0	0.51	0.1	IPI00223217	Rpl13a 60S ribosomal protein L13a	203	23.4313	0.0114878	0.999993	0.690954	169.31	3	2	8.37438	4	158.97	0	0.17	0.02	0.15	0	0.18	0.02	0.28	60S ribosomal protein L13a;RL13A;ortholog	60S RIBOSOMAL PROTEIN L13A (PTHR11545:SF3)	structural constituent of ribosome;nucleic acid binding	translation		ribosomal protein
IPI00988328	LOC100502903 tubulin beta-3 chain-like	443	49.7248	0.004729	0.999978	0.999978	227.47	3	2	6.09481	3	0.42	0.583	0.03	2.93	0.03	2.93	NA	0	IPI00988328	LOC100502903 tubulin beta-3 chain-like	443	49.7248	0.004729	0.999984	0.999984	131.63	2	2	5.86907	2	0.53	0.543	-0.49	2.83	-0.57	0	2.34	0	0.52
IPI00224210	Uqcrq Cytochrome b-c1 complex subunit 8	82	9.7441	0.0105942	1	1	227.12	4	3	29.2683	7	11.97	0.006	0.31	0.22	0.22	0.23	0.51	0.11	IPI00224210	Uqcrq Cytochrome b-c1 complex subunit 8	82	9.7441	0.0105942	1	1	223.42	4	3	28.0488	5	1.99	0.208	0.16	0.27	0.16	0.27	NA	0	0.15	Cytochrome b-c1 complex subunit 8;QCR8;ortholog	SUBFAMILY NOT NAMED (PTHR12119:SF0)	ubiquitin-protein ligase activity			ubiquitin-protein ligase
IPI00117176	Faah Fatty-acid amide hydrolase 1	579	63.1623	0.00775244	1	0.869953	226.85	3	3	8.46287	4	4.19	0.087	0.71	0.73	0.89	0.7	0.03	0.14	IPI00117176	Faah Fatty-acid amide hydrolase 1	579	63.1623	0.00775244	1	0.873254	233.04	3	2	6.90846	4	1.69	0.263	-0.09	0.11	-0.02	0	-0.12	0.14	0.8	Fatty-acid amide hydrolase 1;FAAH1;ortholog	FATTY-ACID AMIDE HYDROLASE 1 (PTHR11895:SF4)	transferase activity;hydrolase activity;ligase activity	fatty acid metabolic process;tRNA aminoacylation for protein translation		transferase;ligase;hydrolase	Anandamide_degradation->Fatty acid amide hydrolase;;
IPI00138691	Arpc4 Actin-related protein 2/3 complex subunit 4	168	19.6363	0.00877783	0.999996	0.890693	226.65	4	3	18.4524	4	19.17	0.012	-0.17	0.07	-0.17	0.07	NA	0	IPI00138691	Arpc4 Actin-related protein 2/3 complex subunit 4	168	19.6363	0.00877783	1	0.994429	463.7	8	5	25	12	18.82	0.001	-0.46	0.31	-0.65	0.1	-0.14	0.1	0.29	Actin-related protein 2/3 complex subunit 4;ARPC4;ortholog	SUBFAMILY NOT NAMED (PTHR22629:SF0)	structural constituent of cytoskeleton	cell motion;cellular component morphogenesis;cellular component morphogenesis;cellular component morphogenesis	actin cytoskeleton	actin family cytoskeletal protein	Inflammation mediated by chemokine and cytokine signaling pathway->Actin related protein 2/3 complex;;Cytoskeletal regulation by Rho GTPase->Actin related protein 2/3 complex;;;
IPI00399483	Fau 40S ribosomal protein S30	59	6.62581	0.012645	1	0.934747	226.32	4	2	18.6441	8	3.37	0.116	0.21	0.23	0.08	0	0.45	0.12	IPI00399483	Fau 40S ribosomal protein S30	59	6.62581	0.012645	1	0.872472	160.52	3	2	18.6441	3	0.66	0.501	0.07	0.14	0.07	0.14	NA	0	0.14
IPI00115302	Bckdhb Isoform 2 of 2-oxoisovalerate dehydrogenase subunit beta, mitochondrial	322	35.464	0.00522412	1	0.873585	225.93	3	2	9.31677	3	20.31	0.011	0.41	0.16	0.45	0	0.19	0	IPI00115302	Bckdhb Isoform 2 of 2-oxoisovalerate dehydrogenase subunit beta, mitochondrial	322	35.464	0.00522412	0.999872	0.7433	119.76	2	1	3.41615	2	1706.39	0.001	0.29	0	0.29	0	NA	0	0.12	2-oxoisovalerate dehydrogenase subunit beta, mitochondrial;ODBB;ortholog	BRANCHED CHAIN ALPHA KETO ACID DEHYDROGENASE E1 BETA SUBUNIT (PTHR11624:SF21)	oxidoreductase activity;transketolase activity;lyase activity	vitamin biosynthetic process;pentose-phosphate shunt;cellular amino acid catabolic process;lipid metabolic process		transketolase;dehydrogenase;lyase
IPI00122657	Akr1d1 3-oxo-5-beta-steroid 4-dehydrogenase	325	37.2482	0.00645557	1	1	225.87	4	3	14.7692	5	64.69	0	-0.8	0.22	-0.64	0.19	-1.04	0.07	IPI00122657	Akr1d1 3-oxo-5-beta-steroid 4-dehydrogenase	325	37.2482	0.00645557	1	1	197.14	4	3	8.61538	5	300.25	0	-1.02	0.12	-1.04	0	-0.97	0.11	0.22	3-oxo-5-beta-steroid 4-dehydrogenase;AK1D1;ortholog	ALDO-KETO REDUCTASE (PTHR11732:SF34)	oxidoreductase activity;transporter activity	metabolic process		reductase
IPI00127227	Cbr4 Carbonyl reductase family member 4	236	25.3805	0.0101108	1	1	225.65	4	3	13.5593	4	1.19	0.337	0.21	0.34	0.21	0.34	NA	0	IPI00127227	Cbr4 Carbonyl reductase family member 4	236	25.3805	0.0101108	0.999745	0.499873	59.86	1	1	5.9322	2	10.41	0.084	0.46	0.2	NA	0	0.46	0.2	-0.25	Carbonyl reductase family member 4;CBR4;ortholog	SUBFAMILY NOT NAMED (PTHR24312:SF0)	oxidoreductase activity	metabolic process		dehydrogenase;reductase
IPI00134484	Timm13 Mitochondrial import inner membrane translocase subunit Tim13	95	10.4329	0.00825049	0.999998	0.999998	225.52	4	3	36.8421	4	6.71	0.061	0.1	0.07	0.1	0.07	NA	0	IPI00134484	Timm13 Mitochondrial import inner membrane translocase subunit Tim13	95	10.4329	0.00825049	0.999988	0.999988	162.89	2	1	14.7368	2	0	1	-0.15	0	-0.15	0	NA	0	0.25	Mitochondrial import inner membrane translocase subunit Tim13;TIM13;ortholog	SUBFAMILY NOT NAMED (PTHR19338:SF0)		sensory perception of sound;sensory perception;protein targeting
IPI00123619	Cyp2d22 cytochrome P450, family 2, subfamily d, polypeptide 22	500	56.4129	0.00652197	0.973344	0.975147	224.79	4	3	7.2	5	6.37	0.045	0.28	0.22	0.2	0.14	0.41	0.2	IPI00123619	Cyp2d22 cytochrome P450, family 2, subfamily d, polypeptide 22	500	56.4129	0.00652197	1	1	578.5	9	5	12.4	15	8.66	0.008	0.33	0.4	0.33	0.55	0.32	0.13	-0.05	Cytochrome P450 CYP2D22;Q9JKY7;ortholog	SUBFAMILY NOT NAMED (PTHR24300:SF13)	oxidoreductase activity	respiratory electron transport chain;fatty acid metabolic process;steroid metabolic process		hydroxylase;oxygenase
IPI00132734	Dynll2 Dynein light chain 2, cytoplasmic	89	10.3251	0.0072251	1	0.935247	224.08	4	2	14.6067	5	2.09	0.221	0.1	0.12	0.06	0	0.26	0	IPI00132734	Dynll2 Dynein light chain 2, cytoplasmic	89	10.3251	0.0072251	0.999998	0.746499	114.88	2	2	14.6067	2	976.24	0.001	-0.31	0.01	-0.31	0.01	NA	0	0.41	Dynein light chain 2, cytoplasmic;DYL2;ortholog	SUBFAMILY NOT NAMED (PTHR11886:SF10)	structural constituent of cytoskeleton;protein binding;enzyme inhibitor activity	gamete generation;intracellular protein transport;vesicle-mediated transport;cell cycle;nitric oxide biosynthetic process;nucleobase, nucleoside, nucleotide and nucleic acid metabolic process;cell cycle;cellular component morphogenesis;cellular component morphogenesis;cellular component morphogenesis;RNA localization	microtubule	enzyme modulator;microtubule family cytoskeletal protein	Huntington disease->Dynein complex;;
IPI00119470	Amdhd1 Probable imidazolonepropionase	426	46.4405	0.00648096	1	1	222.95	3	3	10.7981	4	1.48	0.269	0.17	0.45	0.22	0.38	-0.44	0	IPI00119470	Amdhd1 Probable imidazolonepropionase	426	46.4405	0.00648096	1	1	213.15	4	3	8.21596	5	26	0.002	-0.7	0.28	-0.72	0.18	-0.3	0	0.87	Probable imidazolonepropionase;HUTI;ortholog	SUBFAMILY NOT NAMED (PTHR22642:SF0)	hydrolase activity	cellular amino acid catabolic process		hydrolase
IPI00118447	Pura Transcriptional activator protein Pur-alpha	321	34.8444	0.00603662	0.999999	0.999999	222.83	4	3	11.215	5	15.02	0.008	0.14	0.07	0.07	0	0.16	0.07	IPI00118447	Pura Transcriptional activator protein Pur-alpha	321	34.8444	0.00603662	0.754968	0.754968	96.24	2	1	2.80374	2	0	1	-0.02	0	-0.02	0	NA	0	0.16	Transcriptional activator protein Pur-alpha;PURA;ortholog	SUBFAMILY NOT NAMED (PTHR12611:SF0)	single-stranded DNA binding;transcription factor activity;transcription factor activity	general transcription from RNA polymerase II promoter		transcription factor;DNA binding protein
IPI00134809	Dlst Isoform 1 of Dihydrolipoyllysine-residue succinyltransferase component of 2-oxoglutarate dehydrogenase complex, mitochondrial	454	48.9455	0.00927588	0.999991	0.92282	222.26	4	3	6.60793	8	17.4	0.002	0.25	0.14	0.14	0.18	0.34	0.04	IPI00134809	Dlst Isoform 1 of Dihydrolipoyllysine-residue succinyltransferase component of 2-oxoglutarate dehydrogenase complex, mitochondrial	454	48.9455	0.00927588	0.999997	0.998348	211.23	4	3	6.1674	7	0.32	0.586	0.04	0.52	-0.11	0.18	0.41	0.56	0.21	Dihydrolipoyllysine-residue succinyltransferase component of 2-oxoglutarate dehydrogenase complex, mitochondrial;ODO2;ortholog	DIHYDROLIPOAMIDE SUCCINYLTRANSFERASE COMPONENT OF 2-OXOGLUTARATE DEHYDROGENASE COMPLEX (PTHR23151:SF8)	acetyltransferase activity	coenzyme metabolic process;carbohydrate metabolic process		acetyltransferase;acyltransferase
IPI00129276	Eif3a Eukaryotic translation initiation factor 3 subunit A	1344	161.82	0.006354	1	0.998382	218.63	4	3	2.82738	5	13.79	0.01	-0.52	0.28	-0.52	0.28	NA	0	IPI00129276	Eif3a Eukaryotic translation initiation factor 3 subunit A	1344	161.82	0.006354	0.999999	0.978854	214.4	4	3	2.82738	9	29.36	0	-0.63	0.29	-0.69	0.12	-0.03	0	0.11	Eukaryotic translation initiation factor 3 subunit A;EIF3A;ortholog	SUBFAMILY NOT NAMED (PTHR14005:SF0)	translation factor activity, nucleic acid binding;translation initiation factor activity	translation		translation initiation factor
IPI00110852	Ssr1 Translocon-associated protein alpha, muscle specific isoform	298	33.6811	0.00438623	1	0.869109	218.2	3	2	7.71812	4	2.04	0.227	0.26	0.35	0.1	0.36	0.66	0	IPI00110852	Ssr1 Translocon-associated protein alpha, muscle specific isoform	298	33.6811	0.00438623	0.999882	0.740102	130.98	2	2	7.71812	2	0.97	0.428	0.1	0.18	0.1	0.18	NA	0	0.16
IPI00889899	- 36 kDa protein	335	36.1593	0.00807471	0.997287	0.997081	217.53	3	2	6.86567	12	20.6	0.002	-0.38	0.21	-0.57	0	-0.28	0.2	IPI00889899	- 36 kDa protein	335	36.1593	0.00807471	0.996826	0.996233	240.63	4	3	7.16418	7	20.95	0.002	-0.62	0.31	-0.66	0.23	-0.52	0.3	0.24	Glyceraldehyde-3-phosphate dehydrogenase;F6UT49;ortholog	GLYCERALDEHYDE 3-PHOSPHATE DEHYDROGENASE (PTHR10836:SF4)	oxidoreductase activity	glycolysis		dehydrogenase	Glycolysis->Glyceraldehyde 3-phosphate dehydrogenase;;Huntington disease->Glyceraldehyde-3-phosphate dehydrogenase;;;
IPI00321647	Eif3c Eukaryotic translation initiation factor 3 subunit C	911	105.447	0.00546533	0.999981	0.999981	215.76	4	2	2.08562	4	37.27	0.026	-0.68	0.16	-0.68	0.16	NA	0	IPI00321647	Eif3c Eukaryotic translation initiation factor 3 subunit C	911	105.447	0.00546533	1	1	214.21	4	3	3.40285	8	1.69	0.22	-0.8	2.01	-1.15	2.35	-0.18	0.25	0.12	Eukaryotic translation initiation factor 3 subunit C;EIF3C;ortholog	SUBFAMILY NOT NAMED (PTHR13937:SF0)	translation factor activity, nucleic acid binding;translation initiation factor activity	intracellular protein transport;nuclear transport;translation		translation initiation factor
IPI00125971	Psmc6 26S protease regulatory subunit 10B	389	44.1271	0.00726904	1	1	215.21	3	3	12.0823	3	2.74	0.173	-0.21	0.24	-0.45	0.14	-0.09	0	IPI00125971	Psmc6 26S protease regulatory subunit 10B	389	44.1271	0.00726904	0.999993	0.999993	107.42	2	2	6.6838	2	0.38	0.599	-0.01	0.1	-0.02	0	0.1	0	-0.2	26S protease regulatory subunit 10B;PRS10;ortholog	26S PROTEASE REGULATORY SUBUNIT S10B (PTHR23073:SF10)	hydrolase activity	proteolysis		hydrolase	Ubiquitin proteasome pathway->26S proteasome;;
IPI00553777	Hnrnpa1 Putative uncharacterized protein	373	38.7621	0.00942236	1	0.874943	213.9	3	3	7.7748	3	0.05	0.827	0.08	0.62	0.08	0.62	NA	0	IPI00553777	Hnrnpa1 Putative uncharacterized protein	373	38.7621	0.00942236	0.999714	0.680662	131.73	2	2	7.7748	2	89.58	0.011	-0.36	0.05	-0.36	0.05	NA	0	0.44
IPI00132958	Acot13 Acyl-coenzyme A thioesterase 13	140	15.1549	0.00930518	1	1	213.7	3	3	18.5714	3	1.21	0.333	-0.34	0.54	-0.3	0.72	-0.58	0	IPI00132958	Acot13 Acyl-coenzyme A thioesterase 13	140	15.1549	0.00930518	0.999997	0.999997	181.79	3	2	15.7143	3	3.13	0.219	-0.55	0.45	-0.55	0.45	NA	0	0.21	Acyl-coenzyme A thioesterase 13;ACO13;ortholog	SUBFAMILY NOT NAMED (PTHR21660:SF1)
IPI00111265	Capza2 F-actin-capping protein subunit alpha-2	286	32.9286	0.00550342	1	0.695236	213.58	3	2	9.79021	5	0.35	0.574	-0.08	0.3	-0.3	0	0.1	0.29	IPI00111265	Capza2 F-actin-capping protein subunit alpha-2	286	32.9286	0.00550342	1	0.697181	225.35	3	2	9.79021	5	13.88	0.02	-0.29	0.14	-0.27	0	-0.32	0.17	0.21	F-actin-capping protein subunit alpha-2;CAZA2;ortholog	F-ACTIN-CAPPING PROTEIN SUBUNIT ALPHA-2 (PTHR10653:SF2)	structural constituent of cytoskeleton;actin binding	cellular component morphogenesis;cellular component morphogenesis;cellular component morphogenesis	actin cytoskeleton	non-motor actin binding protein
IPI00315302	Ndufa2 NADH dehydrogenase [ubiquinone] 1 alpha subcomplex subunit 2	99	10.8908	0.0104185	0.999994	0.999994	212.17	2	1	14.1414	3	6.38	0.127	0.41	0.23	0.25	0	0.58	0	IPI00315302	Ndufa2 NADH dehydrogenase [ubiquinone] 1 alpha subcomplex subunit 2	99	10.8908	0.0104185	0.999991	0.999991	174.58	2	1	14.1414	2	0	1	0.21	0	0.21	0	NA	0	0.2	NADH dehydrogenase [ubiquinone] 1 alpha subcomplex subunit 2;NDUA2;ortholog	SUBFAMILY NOT NAMED (PTHR12878:SF0)	oxidoreductase activity	oxidative phosphorylation;respiratory electron transport chain		oxidoreductase
IPI00314788	Asl Argininosuccinate lyase	464	51.6886	0.00652197	1	0.700768	211.95	3	2	5.38793	3	0.05	0.847	0	0.11	0	0.11	NA	0	IPI00314788	Asl Argininosuccinate lyase	464	51.6886	0.00652197	1	1	2882.85	45	30	56.4655	87	97.57	0	-0.45	0.39	-0.4	0.51	-0.52	0.27	0.45	Argininosuccinate lyase;ARLY;ortholog	ARGININOSUCCINATE LYASE (PTHR11444:SF3)	lyase activity	nitrogen compound metabolic process;purine base metabolic process;cellular amino acid biosynthetic process		lyase	Arginine biosynthesis->argininosuccinate lyase;;
IPI00137730	Pebp1 Phosphatidylethanolamine-binding protein 1	187	20.7993	0.00507178	0.999999	0.692348	211.26	3	2	11.2299	6	1.7	0.24	0.19	0.85	0.35	1.42	-0.32	0.05	IPI00137730	Pebp1 Phosphatidylethanolamine-binding protein 1	187	20.7993	0.00507178	0.999929	0.945496	587.42	8	6	43.3155	11	6.17	0.024	-0.23	0.29	-0.48	0.11	0.07	0.12	0.42	Hippocampal cholinergic neurostimulating peptide;PEBP1;ortholog	PHOSPHATIDYLETHANOLAMINE-BINDING PROTEIN 1 (PTHR11362:SF3)	protein binding;kinase inhibitor activity;kinase regulator activity	signal transduction;signal transduction		transfer/carrier protein;kinase inhibitor	FGF signaling pathway->Raf-1 kinase inhibitor protein;;EGF receptor signaling pathway->Raf-1 kinase inhibitor protein;;;
IPI00340165	Gm9824 Uncharacterized protein	187	20.7694	0.00577002	0.999999	0.692348	211.26	3	2	11.2299	6	1.7	0.24	0.19	0.85	0.35	1.42	-0.32	0.05	IPI00340165	Gm9824 Uncharacterized protein	187	20.7694	0.00577002	0.999963	0.999928	600.68	8	6	43.3155	11	0.86	0.369	-0.12	3.76	-0.4	7.32	0.07	0.12	0.31
IPI00113214	Usp5 Ubiquitin carboxyl-terminal hydrolase 5	858	95.7543	0.0047417	1	0.86478	209.61	3	2	4.4289	3	13.8	0.065	-0.7	0.27	-0.7	0.27	NA	0	IPI00113214	Usp5 Ubiquitin carboxyl-terminal hydrolase 5	858	95.7543	0.0047417	1	0.846345	318.61	4	3	5.24476	6	11.49	0.015	-0.61	0.36	-0.91	0.11	-0.35	0.08	-0.09	Ubiquitin carboxyl-terminal hydrolase 5;UBP5;ortholog	SUBFAMILY NOT NAMED (PTHR24006:SF149)	cysteine-type peptidase activity;ubiquitin-protein ligase activity;RNA splicing factor activity, transesterification mechanism;mRNA binding	gamete generation;nuclear mRNA splicing, via spliceosome;proteolysis		cysteine protease;mRNA splicing factor;ubiquitin-protein ligase;cysteine protease
IPI00128945	Psmb2 Proteasome subunit beta type-2	201	22.8737	0.00660986	1	1	209.04	4	3	17.4129	5	30.39	0.001	-0.5	0.18	-0.55	0.1	-0.24	0	IPI00128945	Psmb2 Proteasome subunit beta type-2	201	22.8737	0.00660986	0.999535	0.999535	114.64	2	2	12.9353	2	0.54	0.538	-0.9	5.69	-0.9	5.69	NA	0	0.4	Proteasome subunit beta type-2;PSB2;ortholog	PROTEASOME SUBUNIT BETA TYPE 2 (PTHR11599:SF6)	peptidase activity	proteolysis		protease;protease
IPI00129963	Phyh Phytanoyl-CoA dioxygenase, peroxisomal	338	38.5644	0.00726904	0.999988	0.999988	208.83	4	3	10.0592	4	21.02	0.01	0.6	0.23	0.6	0.23	NA	0	IPI00130000	Npepps Puromycin-sensitive aminopeptidase	920	103.242	0.0055415	0.999938	0.745459	136.99	2	1	1.30435	3	2.31	0.268	-0.51	0.48	-0.93	0	-0.26	0	1.11	Phytanoyl-CoA dioxygenase, peroxisomal;PAHX;ortholog	SUBFAMILY NOT NAMED (PTHR21308:SF0)	oxidoreductase activity	fatty acid metabolic process;ectoderm development;nervous system development		hydroxylase
IPI00132194	Aimp1 aminoacyl tRNA synthase complex-interacting multifunctional protein 1	319	35.1264	0.00873389	1	1	207.98	3	2	9.09091	3	5.4	0.146	-0.19	0.12	-0.19	0.12	NA	0	IPI00132194	Aimp1 aminoacyl tRNA synthase complex-interacting multifunctional protein 1	319	35.1264	0.00873389	0.999999	0.999999	127.73	2	2	10.6583	3	88.67	0.011	-0.66	0.1	-0.66	0.1	NA	0	0.47	Aminoacyl tRNA synthase complex-interacting multifunctional protein 1;Q3UZG4;ortholog	ENDOTHELIAL-MONOCYTE ACTIVATING POLYPEPTIDE II-RELATED (EMAP-II-RELATED)UBFAMILY E MEMBER 1) (PTHR11946:SF3)	aminoacyl-tRNA ligase activity	tRNA aminoacylation for protein translation		aminoacyl-tRNA synthetase
IPI00125514	Entpd5 Ectonucleoside triphosphate diphosphohydrolase 5	427	47.0537	0.00504639	0.999998	0.925305	207.31	4	3	7.25995	4	7.41	0.053	-0.76	0.5	-0.32	0.14	-1.08	0	IPI00125514	Entpd5 Ectonucleoside triphosphate diphosphohydrolase 5	427	47.0537	0.00504639	1	0.983662	497.45	6	4	9.83607	9	54.05	0	0.66	0.24	0.62	0.22	0.9	0.34	-1.42	Ectonucleoside triphosphate diphosphohydrolase 5;ENTP5;ortholog	ADENOSINE DIPHOSPHATASE (PTHR11782:SF7)	nucleotide phosphatase activity;nucleotide phosphatase activity;lyase activity	purine base metabolic process		nucleotide phosphatase;lyase;nucleotide phosphatase
IPI00113869	Bsg Isoform 2 of Basigin	273	29.638	0.00523682	1	0.788805	205.89	4	3	14.652	4	1.06	0.342	-0.15	0.51	-0.34	0	0.09	0.46	IPI00113869	Bsg Isoform 2 of Basigin	273	29.638	0.00523682	1	0.857718	241.91	5	3	13.9194	6	6.23	0.047	0.23	0.2	0.11	0	0.27	0.25	-0.38	Basigin;BASI;ortholog	BASIGIN (PTHR10075:SF6)		cell surface receptor linked signal transduction;cell surface receptor linked signal transduction	plasma membrane	transmembrane receptor regulatory/adaptor protein
IPI00116277	Cct4 T-complex protein 1 subunit delta	539	58.0117	0.00797217	1	1	204.39	3	2	5.38033	4	19.19	0.012	-0.31	0.12	-0.33	0.15	-0.25	0	IPI00116277	Cct4 T-complex protein 1 subunit delta	539	58.0117	0.00797217	1	1	262.2	3	2	5.38033	4	5.39	0.081	-0.44	0.34	-0.85	0	-0.34	0.28	0.13	T-complex protein 1 subunit delta;TCPD;ortholog	CHAPERONIN CONTAINING T-COMPLEX PROTEIN 1, DELTA SUBUNIT, TCPD (PTHR11353:SF26)		protein folding;protein complex assembly		chaperonin
IPI00310827	Pxmp2 Peroxisomal membrane protein 2	194	22.2331	0.0104038	0.999998	0.784465	203.83	4	2	11.3402	5	10.89	0.03	0.21	0.11	0.21	0.11	NA	0	IPI00310827	Pxmp2 Peroxisomal membrane protein 2	194	22.2331	0.0104038	1	0.79272	218.82	4	3	11.3402	6	4.79	0.071	0.18	0.19	0.05	0	0.34	0.04	0.03
IPI00133215	Ndufb7 NADH dehydrogenase [ubiquinone] 1 beta subcomplex subunit 7	137	16.3022	0.00823584	0.999999	0.999999	203.24	4	3	25.5474	4	8.79	0.041	0.23	0.13	0.23	0.13	NA	0	IPI00133215	Ndufb7 NADH dehydrogenase [ubiquinone] 1 beta subcomplex subunit 7	137	16.3022	0.00823584	0.999971	0.999971	155.45	3	3	25.5474	5	1.62	0.239	0.24	0.52	0.18	0.03	0.65	0.74	-0.01	NADH dehydrogenase [ubiquinone] 1 beta subcomplex subunit 7;NDUB7;ortholog	SUBFAMILY NOT NAMED (PTHR20900:SF0)	oxidoreductase activity	oxidative phosphorylation;respiratory electron transport chain		dehydrogenase
IPI00127172	Ddx1 ATP-dependent RNA helicase DDX1	740	82.4298	0.00680029	1	1	202.45	2	2	5.94595	2	4070.8	0	-0.45	0.01	-0.45	0.01	NA	0	IPI00127109	1700009N14Rik RIKEN cDNA 1700009N14 gene	216	24.3236	0.00814795	0.999765	0.740836	127.63	2	1	5.09259	2	0	1	-0.38	0	NA	0	-0.38	0	-0.07	ATP-dependent RNA helicase DDX1;DDX1;ortholog	SUBFAMILY NOT NAMED (PTHR24031:SF61)	RNA helicase activity;translation factor activity, nucleic acid binding;translation initiation factor activity	nucleobase, nucleoside, nucleotide and nucleic acid metabolic process;translation		RNA helicase;helicase
IPI00111981	Ola1 Isoform 1 of Obg-like ATPase 1	396	44.6833	0.00781104	0.999994	0.554458	200.91	2	1	3.78788	4	21.47	0.044	-0.27	0.08	-0.22	0	-0.34	0	IPI00111981	Ola1 Isoform 1 of Obg-like ATPase 1	396	44.6833	0.00781104	0.999994	0.554424	209.66	2	1	3.78788	7	16.77	0.015	-0.59	0.25	-0.71	0	-0.41	0.18	0.32	Obg-like ATPase 1;OLA1;ortholog	GTP-BINDING PROTEIN-RELATED (PTHR23305:SF3)	GTPase activity;protein binding			G-protein
IPI00466570	Tmed10 Isoform 1 of Transmembrane emp24 domain-containing protein 10	219	24.8769	0.00626514	1	0.890658	200.91	4	3	14.1553	4	3.91	0.119	0.21	0.19	0.21	0.19	NA	0	IPI00466570	Tmed10 Isoform 1 of Transmembrane emp24 domain-containing protein 10	219	24.8769	0.00626514	1	0.923601	365.28	7	4	17.3516	7	3.38	0.103	0.15	0.22	0.09	0.11	0.39	0.15	0.06
IPI00134503	Cyp2c29 Cytochrome P450 2C29	490	55.6758	0.00825049	0.999423	0.74064	200.91	3	3	8.77551	4	0.53	0.492	0.21	0.58	0	0.41	0.89	0	IPI00134503	Cyp2c29 Cytochrome P450 2C29	490	55.6758	0.00825049	1	1	776.17	12	10	28.1633	22	5.05	0.03	-0.13	0.75	-0.14	0.56	-0.09	1	0.34	Cytochrome P450 2C29;CP2CT;ortholog	SUBFAMILY NOT NAMED (PTHR24300:SF20)	oxidoreductase activity	respiratory electron transport chain;fatty acid metabolic process;steroid metabolic process		hydroxylase;oxygenase
IPI00134585	Enpep Glutamyl aminopeptidase	945	107.87	0.00516064	1	0.999936	200.91	4	4	4.97354	4	22.26	0.003	-0.41	0.17	-0.41	0.17	NA	0	IPI00134585	Enpep Glutamyl aminopeptidase	945	107.87	0.00516064	1	1	291.18	5	4	4.65608	6	0.86	0.382	0.02	0.48	0.09	0.49	-0.54	0	-0.43	Glutamyl aminopeptidase;AMPE;ortholog	PUROMYCIN-INSENSITIVE LEUCYL-SPECIFIC AMINOPEPTIDASE (PTHR11533:SF41)	metallopeptidase activity	proteolysis		metalloprotease;metalloprotease
IPI00113996	Blvrb Flavin reductase	206	22.1654	0.00655127	1	0.874914	200.71	3	2	15.0485	4	5.04	0.088	-0.67	0.57	-0.67	0.57	NA	0	IPI00113996	Blvrb Flavin reductase	206	22.1654	0.00655127	1	0.970076	314.28	6	4	23.301	6	4.71	0.073	-0.1	0.1	NA	0	-0.1	0.1	-0.57	Flavin reductase (NADPH);BLVRB;ortholog	FLAVIN REDUCTASE (NADPH-DEPENDENT DIAPHORASE) (PTHR15020:SF8)	oxidoreductase activity			reductase
IPI00127085	Rpl10a 60S ribosomal protein L10a	217	24.8826	0.0104185	1	0.865966	199.8	4	3	17.0507	6	43.05	0	0.43	0.15	0.32	0.04	0.56	0.15	IPI00127085	Rpl10a 60S ribosomal protein L10a	217	24.8826	0.0104185	1	0.938702	303.12	6	4	15.6682	6	5.13	0.064	0.12	0.11	NA	0	0.12	0.11	0.31	MCG49183;Q14AA6;ortholog	SUBFAMILY NOT NAMED (PTHR24071:SF0)	GTPase activity;protein binding	intracellular protein transport;nuclear transport;cell cycle;intracellular signaling cascade;nucleobase, nucleoside, nucleotide and nucleic acid metabolic process;cell cycle;intracellular signaling cascade;RNA localization		small GTPase
IPI00133399	Ndufa6 NADH dehydrogenase [ubiquinone] 1 alpha subcomplex subunit 6	131	15.255	0.0105356	1	1	199.61	3	2	19.084	5	5.36	0.06	0.36	0.32	0.34	0.55	0.41	0.11	IPI00133399	Ndufa6 NADH dehydrogenase [ubiquinone] 1 alpha subcomplex subunit 6	131	15.255	0.0105356	0.713644	0.713644	49.83	1	1	6.10687	1	0	1	0.17	0	0.17	0	NA	0	0.19	NADH dehydrogenase [ubiquinone] 1 alpha subcomplex subunit 6;NDUA6;ortholog	SUBFAMILY NOT NAMED (PTHR12964:SF0)	oxidoreductase activity	oxidative phosphorylation;respiratory electron transport chain		dehydrogenase
IPI00117657	Opa1 Isoform 1 of Dynamin-like 120 kDa protein, mitochondrial	960	111.252	0.0072251	1	0.701107	199.07	3	2	2.91667	3	1.73	0.319	0.26	0.28	0.26	0.28	NA	0	IPI00117657	Opa1 Isoform 1 of Dynamin-like 120 kDa protein, mitochondrial	960	111.252	0.0072251	1	0.573369	163.18	3	2	3.02083	4	22.67	0.009	0.3	0.11	0.37	0.04	0.19	0	-0.04	Dynamin-like 120 kDa protein, form S1;OPA1;ortholog	DYNAMIN-LIKE 120 KDA PROTEIN, MITOCHONDRIAL (PTHR11566:SF8)	GTPase activity;structural constituent of cytoskeleton;protein binding	intracellular protein transport;endocytosis;cellular component morphogenesis;cellular component morphogenesis;cellular component morphogenesis	microtubule	hydrolase;small GTPase;microtubule family cytoskeletal protein
IPI00116254	Prdx4 Peroxiredoxin-4	274	31.0151	0.00675635	0.999987	0.764993	197.83	4	2	4.37956	6	4.76	0.072	-0.29	0.26	-0.28	0.21	-0.35	0.43	IPI00116254	Prdx4 Peroxiredoxin-4	274	31.0151	0.00675635	0.999999	0.999975	205.78	4	3	8.75912	13	4.08	0.066	-0.17	0.49	-0.03	0.88	-0.38	0.09	-0.12	Peroxiredoxin-4;PRDX4;ortholog	THIOREDOXIN PEROXIDASE (PTHR10681:SF22)	oxidoreductase activity;peroxidase activity	immune system process;oxygen and reactive oxygen species metabolic process		peroxidase
IPI00466919	Pgd 6-phosphogluconate dehydrogenase, decarboxylating	483	53.1951	0.00685889	1	0.922848	197.46	4	4	12.2153	4	16.47	0.015	-1.47	0.63	-1.96	0	-1.08	0.28	IPI00466919	Pgd 6-phosphogluconate dehydrogenase, decarboxylating	483	53.1951	0.00685889	1	0.963656	281.26	5	5	11.5942	6	124.87	0	-1.23	0.27	-1.42	0.17	-0.99	0.2	-0.24	6-phosphogluconate dehydrogenase, decarboxylating;6PGD;ortholog	SUBFAMILY NOT NAMED (PTHR11811:SF19)	oxidoreductase activity	pentose-phosphate shunt		dehydrogenase	Pentose phosphate pathway->Gluconate Dehydrogenase;;
IPI00121498	Iyd Iodotyrosine dehalogenase 1	285	32.7752	0.00594775	1	1	196.92	3	2	7.01754	4	0.76	0.432	-0.07	0.18	-0.05	0	-0.13	0.22	IPI00121498	Iyd Iodotyrosine dehalogenase 1	285	32.7752	0.00594775	0.999732	0.999732	116.89	2	1	4.21053	4	17.25	0.053	-0.22	0.08	-0.21	0	-0.29	0	0.15	Iodotyrosine dehalogenase 1;IYD1;ortholog	IODOTYROSINE DEHALOGENASE 1 (PTHR23026:SF39)	oxidoreductase activity;peroxidase activity	immune system process;respiratory electron transport chain		peroxidase
IPI00120984	Ndufa8 NADH dehydrogenase [ubiquinone] 1 alpha subcomplex subunit 8	172	19.9611	0.00845557	1	1	196.17	3	3	26.7442	5	0.87	0.378	0.09	0.27	0.09	0.27	NA	0	IPI00120984	Ndufa8 NADH dehydrogenase [ubiquinone] 1 alpha subcomplex subunit 8	172	19.9611	0.00845557	1	1	609.68	8	5	40.1163	15	2.99	0.099	0.19	0.37	0.19	0.13	0.21	0.56	-0.1	NADH dehydrogenase [ubiquinone] 1 alpha subcomplex subunit 8;NDUA8;ortholog	SUBFAMILY NOT NAMED (PTHR13344:SF0)	oxidoreductase activity	oxidative phosphorylation;respiratory electron transport chain		dehydrogenase
IPI00323911	Gsta4 Glutathione S-transferase A4	222	25.5294	0.00759131	0.999648	0.999634	196.1	4	4	13.5135	6	1.29	0.282	0.05	0.58	0.01	0.22	0.12	0.96	IPI00323911	Gsta4 Glutathione S-transferase A4	222	25.5294	0.00759131	0.975369	0.973569	147.75	3	2	7.65766	5	661.87	0	-0.2	0.01	NA	0	-0.2	0.01	0.25	Glutathione S-transferase A4;GSTA4;ortholog	GLUTATHIONE S-TRANSFERASE CLASS ALPHA (PTHR11571:SF4)	transferase activity	immune system process;response to toxin		transferase
IPI00124287	Pabpc1 Polyadenylate-binding protein 1	636	70.5798	0.00981787	1	0.563398	195.45	3	2	3.61635	4	1125.51	0	-0.7	0.04	-0.7	0.04	NA	0	IPI00124287	Pabpc1 Polyadenylate-binding protein 1	636	70.5798	0.00981787	1	0.900705	332.15	6	4	7.07547	6	2.91	0.127	-0.42	0.55	-0.7	0.22	0.19	0.04	-0.28	Polyadenylate-binding protein 1;PABP1;ortholog	SUBFAMILY NOT NAMED (PTHR24011:SF45)	RNA splicing factor activity, transesterification mechanism;DNA replication origin binding;single-stranded DNA binding;transcription factor activity;poly(A) RNA binding;transcription factor activity	cell cycle;DNA replication;transcription from RNA polymerase II promoter;nuclear mRNA splicing, via spliceosome;mRNA polyadenylation;protein metabolic process;cell cycle;ectoderm development;nervous system development	ribonucleoprotein complex	transcription factor;DNA binding protein;mRNA polyadenylation factor;mRNA splicing factor;ribonucleoprotein
IPI00622240	Krt2 Keratin, type II cytoskeletal 2 epidermal	707	70.8618	0.00803076	0.999994	0.999994	194.04	3	3	4.52617	8	4.33	0.056	0.75	1.87	0.63	3.05	0.82	1.29	IPI00622240	Krt2 Keratin, type II cytoskeletal 2 epidermal	707	70.8618	0.00803076	1	1	437.35	8	7	10.0424	31	5.54	0.028	0.75	4.61	9.9	0	0.75	3.88	0	Keratin, type II cytoskeletal 2 epidermal;K22E;ortholog	KERATIN, TYPE II, CYTOSKELETAL (PTHR23239:SF18)	structural constituent of cytoskeleton	cellular component morphogenesis;cellular component morphogenesis;ectoderm development;cellular component morphogenesis	intermediate filament cytoskeleton	structural protein;intermediate filament
IPI00126508	Fmo3 Dimethylaniline monooxygenase [N-oxide-forming] 3	534	60.4587	0.00835303	0.999986	0.999986	193.88	3	3	6.74157	3	4107.92	0	-0.52	0	-0.52	0	NA	0	IPI00126508	Fmo3 Dimethylaniline monooxygenase [N-oxide-forming] 3	534	60.4587	0.00835303	1	0.999999	239.28	4	4	8.2397	4	5.24	0.071	-1.79	1.73	-1.53	1.57	-3.75	0	1.27	Dimethylaniline monooxygenase [N-oxide-forming] 3;FMO3;ortholog	DIMETHYLANILINE MONOOXYGENASE (FLAVIN-CONTAINING MONOOXYGENASE) (PTHR23023:SF4)	oxidoreductase activity	respiratory electron transport chain;cellular amino acid metabolic process		oxygenase	Nicotine degradation->Flavin-containing monooxygenase;;
IPI00377728	Tomm70a Mitochondrial import receptor subunit TOM70	611	67.4599	0.00707861	0.999993	0.837388	193.59	4	3	5.40098	4	6.69	0.061	0.49	0.34	0.42	0.03	0.95	0	IPI00377728	Tomm70a Mitochondrial import receptor subunit TOM70	611	67.4599	0.00707861	1	0.949875	334.26	6	4	7.69231	6	7.2	0.036	0.13	0.1	0.13	0.1	NA	0	0.36	Mitochondrial import receptor subunit TOM70;TOM70;ortholog	MITOCHONDRIAL PRECURSOR PROTEINS IMPORT RECEPTOR (TRANSLOCASE OF OUTER MEMBRANE TOM70) (PTHR22904:SF32)		immune system process;protein folding;response to stress		chaperone
IPI00229804	Acbd5 Isoform 3 of Acyl-CoA-binding domain-containing protein 5	473	52.4184	0.00503369	1	0.870853	193.43	3	2	5.074	3	4.46	0.169	0.15	0.1	0.15	0.1	NA	0	IPI00229804	Acbd5 Isoform 3 of Acyl-CoA-binding domain-containing protein 5	473	52.4184	0.00503369	0.999964	0.435137	97.89	2	1	2.74841	3	311.42	0.003	0.51	0.04	0.51	0.04	NA	0	-0.36	Acyl-CoA-binding domain-containing protein 5;ACBD5;ortholog	ACYL-COENZYME A BINDING DOMAIN CONTAINING 5 (ACBD5) (PTHR23310:SF6)	protein binding;enzyme inhibitor activity	lipid transport;lipid metabolic process		transfer/carrier protein;enzyme modulator
IPI00132460	Rpl26 60S ribosomal protein L26	145	17.2295	0.0110044	0.999978	0.831769	192.67	4	3	22.7586	6	25.71	0.002	0.25	0.1	0.25	0.1	NA	0	IPI00132460	Rpl26 60S ribosomal protein L26	145	17.2295	0.0110044	1	0.96404	413.16	8	5	33.1034	14	55.07	0	0.27	0.1	0.25	0.11	0.34	0.07	-0.02	60S ribosomal protein L26;RL26;ortholog	60S RIBOSOMAL PROTEIN L26 (PTHR11143:SF2)	structural constituent of ribosome;nucleic acid binding	translation		ribosomal protein
IPI00400300	Lmna Isoform C of Prelamin-A/C	574	65.3887	0.0063667	1	0.870538	191.63	3	3	5.92334	3	21.54	0.01	0.5	0.19	NA	0	0.5	0.19	IPI00400300	Lmna Isoform C of Prelamin-A/C	574	65.3887	0.0063667	0.999988	0.747882	101.14	2	2	4.3554	2	1219.21	0.001	0.26	0.01	NA	0	0.26	0.01	0.24
IPI00123750	Hao1 Hydroxyacid oxidase 1	370	40.9573	0.00769385	0.999999	0.999999	190.07	4	3	12.1622	4	5	0.089	0.5	0.41	-0.07	0	0.55	0.15	IPI00123750	Hao1 Hydroxyacid oxidase 1	370	40.9573	0.00769385	1	1	177.03	2	1	3.78378	5	26.23	0.002	-0.11	0.04	-0.12	0.05	-0.08	0.05	0.61	Hydroxyacid oxidase 1;HAOX1;ortholog	(S)-2-HYDROXY-ACID OXIDASE (PTHR10578:SF9)	oxidoreductase activity;isomerase activity;ligase activity	carbohydrate metabolic process		dehydrogenase;ligase;isomerase
IPI00118963	Mrpl12 39S ribosomal protein L12, mitochondrial	201	21.6768	0.00977393	0.999596	0.999596	189.99	3	2	12.4378	3	0.74	0.48	-0.38	0.66	-0.38	0.66	NA	0	IPI00118963	Mrpl12 39S ribosomal protein L12, mitochondrial	201	21.6768	0.00977393	0.999916	0.999916	93.36	2	1	5.47264	2	0	1	-0.05	0	NA	0	-0.05	0	-0.33	39S ribosomal protein L12, mitochondrial;RM12;ortholog	MITOCHONDRIAL 60S RIBOSOMAL PROTEIN L7/L12 (PTHR11809:SF2)	structural constituent of ribosome;nucleic acid binding	translation		ribosomal protein
IPI00227843	Tpp2 Isoform Short of Tripeptidyl-peptidase 2	1249	138.358	0.00592236	1	0.872532	189.24	3	3	2.96237	3	16.75	0.015	-0.24	0.1	-0.24	0.1	NA	0	IPI00227843	Tpp2 Isoform Short of Tripeptidyl-peptidase 2	1249	138.358	0.00592236	1	0.985782	397.35	7	5	5.36429	11	30.88	0	-0.3	0.17	-0.29	0.2	-0.37	0.09	0.06	Tripeptidyl-peptidase 2;TPP2;ortholog	TRIPEPTIDYL-PEPTIDASE 2 (PTHR10795:SF2)	serine-type peptidase activity	cell surface receptor linked signal transduction;cell-matrix adhesion;proteolysis;cell surface receptor linked signal transduction;cell-matrix adhesion		serine protease;serine protease
IPI00119940	Cyp17a1 Steroid 17-alpha-hydroxylase/17,20 lyase	507	57.5832	0.00675635	0.999995	0.999995	188.96	3	3	8.28402	4	766.6	0	-2.3	0.17	-2.29	0.13	-2.51	0	IPI00119940	Cyp17a1 Steroid 17-alpha-hydroxylase/17,20 lyase	507	57.5832	0.00675635	0.999147	0.999147	100.7	2	2	4.93097	3	131.28	0	-2.17	0.33	-2.24	0	-1.84	0.02	-0.13	Steroid 17-alpha-hydroxylase/17,20 lyase;CP17A;ortholog	SUBFAMILY NOT NAMED (PTHR24289:SF0)	oxidoreductase activity	respiratory electron transport chain;steroid metabolic process		oxygenase
IPI00132208	Dnaja1 DnaJ homolog subfamily A member 1	397	44.8214	0.00666846	1	1	188.29	2	1	3.77834	2	0	1	-0.35	0	-0.35	0	NA	0	IPI00132208	Dnaja1 DnaJ homolog subfamily A member 1	397	44.8214	0.00666846	1	1	296.98	4	3	11.8388	5	23.04	0.001	-0.68	0.32	-0.71	0.13	-0.48	0.49	0.33	DnaJ homolog subfamily A member 1;DNJA1;ortholog	SUBFAMILY NOT NAMED (PTHR24076:SF1)		immune system process;protein folding;response to stress		chaperone
IPI00459579	Cml2 Probable N-acetyltransferase CML2	238	26.3889	0.00990576	0.999891	0.999921	188.1	3	2	7.98319	7	49.68	0	1.13	0.32	1.16	0.46	0.96	0.04	IPI00459579	Cml2 Probable N-acetyltransferase CML2	238	26.3889	0.00990576	1	1	315.36	5	3	12.1849	10	113.6	0	0.74	0.18	0.63	0.08	0.85	0.18	0.39	Probable N-acetyltransferase CML2;CMLO2;ortholog	SUBFAMILY NOT NAMED (PTHR13947:SF1)	acetyltransferase activity	protein amino acid acetylation		acetyltransferase
IPI00121114	Pon3 Serum paraoxonase/lactonase 3	354	39.3083	0.00537646	0.999886	0.999886	186.87	3	2	7.34463	4	29.06	0.006	0.26	0.08	0.19	0.01	0.32	0	IPI00121114	Pon3 Serum paraoxonase/lactonase 3	354	39.3083	0.00537646	0.996883	0.996883	123.37	2	2	7.34463	2	410.9	0.002	0.14	0	0.14	0	NA	0	0.12	Serum paraoxonase/lactonase 3;PON3;ortholog	SUBFAMILY NOT NAMED (PTHR11799:SF0)	oxidoreductase activity;hydrolase activity, acting on ester bonds;peroxidase activity	immune system process;phosphate metabolic process;response to toxin		peroxidase;esterase
IPI00229008	Ndufs4 NADH dehydrogenase [ubiquinone] iron-sulfur protein 4, mitochondrial	175	19.7542	0.0104624	0.999981	0.999981	186.1	4	2	10.8571	4	2044.44	0	0.32	0.01	0.32	0.01	NA	0	IPI00229008	Ndufs4 NADH dehydrogenase [ubiquinone] iron-sulfur protein 4, mitochondrial	175	19.7542	0.0104624	0.999999	0.999999	204.7	4	2	10.8571	6	13.58	0.021	0.24	0.12	0.27	0.02	0.08	0	0.08
IPI00113377	Rplp1 60S acidic ribosomal protein P1	114	11.4497	0.00406885	1	0.999997	185.04	3	2	51.7544	6	2.99	0.122	0.28	0.43	0.16	0.1	0.4	0.65	IPI00113377	Rplp1 60S acidic ribosomal protein P1	114	11.4497	0.00406885	0.999656	0.430521	112.8	2	1	14.0351	4	2.04	0.289	-0.08	0.09	-0.08	0.09	NA	0	0.36	60S acidic ribosomal protein P1;RLA1;ortholog	60S ACIDIC RIBOSOMAL PROTEIN P1 (PTHR21141:SF6)	structural constituent of ribosome;nucleic acid binding	translation		ribosomal protein
IPI00762897	Uggt1 UDP-glucose:glycoprotein glucosyltransferase 1	1551	176.304	0.00532568	0.999995	0.999995	182.82	3	2	1.16054	4	1.05	0.363	-0.16	0.58	-0.32	0	0.38	0.28	IPI00762897	Uggt1 UDP-glucose:glycoprotein glucosyltransferase 1	1551	176.304	0.00532568	1	1	739.96	12	9	8.70406	15	3.66	0.069	-0.17	0.32	-0.24	0.34	0.02	0.22	0.01	UDP-glucose:glycoprotein glucosyltransferase 1;UGGG1;ortholog	SUBFAMILY NOT NAMED (PTHR11226:SF0)	transferase activity, transferring glycosyl groups	protein amino acid glycosylation		glycosyltransferase
IPI00112719	Alad Delta-aminolevulinic acid dehydratase	330	35.9823	0.00632861	0.99999	0.99999	182.42	3	2	7.87879	5	3.82	0.123	-0.2	0.19	-0.33	0.09	-0.1	0	IPI00112719	Alad Delta-aminolevulinic acid dehydratase	330	35.9823	0.00632861	0.999873	0.999873	131.41	2	2	7.87879	2	4.96	0.156	-0.59	0.38	-0.83	0	-0.3	0	0.39	Delta-aminolevulinic acid dehydratase;HEM2;ortholog	SUBFAMILY NOT NAMED (PTHR11458:SF0)	hydro-lyase activity	porphyrin metabolic process		dehydratase	Heme biosynthesis->porphobilinogen synthase;;
IPI00229859	Eif3b Eif3b protein	970	108.896	0.00523682	1	0.868759	181.8	3	2	3.19588	3	1.14	0.397	-0.21	0.3	-0.21	0.3	NA	0	IPI00229859	Eif3b Eif3b protein	970	108.896	0.00523682	0.999861	0.743618	123.79	2	1	1.34021	4	172.01	0	0.2	0.03	0.22	0.01	0.17	0	-0.41
IPI00137736	Rps28 40S ribosomal protein S28	69	7.81819	0.0111948	1	1	180.92	2	2	21.7391	5	6.12	0.039	0.2	0.18	0.15	0.05	0.45	0.03	IPI00137736	Rps28 40S ribosomal protein S28	69	7.81819	0.0111948	0.999999	0.999999	177.59	3	2	23.1884	3	1.94	0.299	-0.14	0.15	-0.14	0.15	NA	0	0.34	40S ribosomal protein S28;RS28;ortholog	40S RIBOSOMAL PROTEIN S28 (PTHR10769:SF1)	structural constituent of ribosome;nucleic acid binding	translation		ribosomal protein
IPI00109206	Synj2bp Isoform 1 of Synaptojanin-2-binding protein	145	15.7872	0.00587158	1	0	180.86	3	2	19.3103	7	17.23	0.003	0.32	0.17	0.31	0.19	0.36	0	IPI00109206	Synj2bp Isoform 1 of Synaptojanin-2-binding protein	145	15.7872	0.00587158	0.999999	0	106.54	2	1	8.27586	2	0.69	0.492	-0.09	0.2	-0.14	0	0.11	0	0.41
IPI00116221	Lactb2 Beta-lactamase-like protein 2	288	32.7158	0.00588428	0.999964	0.999964	179.73	3	2	6.94444	4	30.53	0.001	-0.34	0.12	-0.35	0.13	-0.26	0	IPI00116221	Lactb2 Beta-lactamase-like protein 2	288	32.7158	0.00588428	1	1	208.12	4	3	9.72222	6	21.37	0.004	-0.46	0.21	-0.54	0	-0.31	0.12	0.12	Beta-lactamase-like protein 2;LACB2;ortholog	SUBFAMILY NOT NAMED (PTHR23131:SF0)	hydrolase activity	immune system process		hydrolase;defense/immunity protein
IPI00331442	Msra Peptide methionine sulfoxide reductase	233	25.9538	0.00852881	1	0.859116	179.05	3	2	15.0215	3	3.07	0.154	-1.11	1.1	-1.11	1.1	NA	0	IPI00331442	Msra Peptide methionine sulfoxide reductase	233	25.9538	0.00852881	0.999998	0.748927	138.18	2	2	15.4506	2	1.75	0.317	-0.08	0.09	NA	0	-0.08	0.09	-1.03
IPI00116770	Rab18 Ras-related protein Rab-18	206	23.0027	0.00509717	0.999992	0.999992	178.54	3	2	12.6214	3	37.99	0.025	0.06	0.01	0.07	0	0.05	0	IPI00116770	Rab18 Ras-related protein Rab-18	206	23.0027	0.00509717	0.999516	0.999516	114.28	2	1	5.33981	4	3.85	0.121	0.3	0.27	0.37	0	0.16	0.33	-0.24	Ras-related protein Rab-18;RAB18;ortholog	SUBFAMILY NOT NAMED (PTHR24073:SF285)
IPI00113394	Gm7263 40S ribosomal protein S15a-like	188	21.2467	0.0107114	1	0	178.21	3	2	12.234	3	9.53	0.091	0.35	0.16	0.3	0	0.5	0	IPI00113394	Gm7263 40S ribosomal protein S15a-like	188	21.2467	0.0107114	1	0	230.99	4	2	11.7021	4	0.61	0.516	0.07	0.21	0.05	0	0.28	0	0.28	Protein Gm7263;D3YXU0;ortholog	SUBFAMILY NOT NAMED (PTHR11758:SF4)	structural constituent of ribosome;nucleic acid binding	translation		ribosomal protein
IPI00315548	Rpl21;LOC100503563;Gm10163;LOC100046290 60S ribosomal protein L21	160	18.5491	0.0109312	1	0	178	3	3	21.25	3	10.18	0.033	0.28	0.15	0.28	0.15	NA	0	IPI00315548	Rpl21;LOC100503563;Gm10163;LOC100046290 60S ribosomal protein L21	160	18.5491	0.0109312	0.999995	0	331.72	6	5	31.25	8	0.1	0.757	0.03	0.28	0.04	0.1	0	0.39	0.25	60S ribosomal protein L21;Q9CQM8;ortholog	SUBFAMILY NOT NAMED (PTHR20981:SF0)	structural constituent of ribosome;nucleic acid binding	translation		ribosomal protein
IPI00555045	Rpl21 60S ribosomal protein L21	160	18.5321	0.0109312	1	0	178	3	3	21.25	3	10.18	0.033	0.28	0.15	0.28	0.15	NA	0	IPI00555045	Rpl21 60S ribosomal protein L21	160	18.5321	0.0109312	0.999445	0.989788	317.62	6	5	30.625	8	0.88	0.376	0.1	1.11	0.04	0.1	0.45	1.33	0.18
IPI00129512	Psmb4 Proteasome subunit beta type-4	264	29.0793	0.00535107	0.999992	0.999992	177.67	3	2	7.19697	3	19.48	0.048	-0.54	0.17	-0.54	0.17	NA	0	IPI00129512	Psmb4 Proteasome subunit beta type-4	264	29.0793	0.00535107	0.999966	0.999966	170.24	3	2	7.19697	3	32.01	0.03	-0.17	0.04	NA	0	-0.17	0.04	-0.37	Proteasome subunit beta type-4;PSB4;ortholog	PROTEASOME SUBUNIT BETA TYPE 4 (PTHR11599:SF5)	peptidase activity	proteolysis		protease;protease	Parkinson disease->20S proteasome;;
IPI00649821	Srp68 Signal recognition particle 68	587	65.8938	0.00691748	1	0.554745	176.19	2	2	5.28109	2	1.59	0.335	-0.19	0.21	-0.19	0.21	NA	0	IPI00649821	Srp68 Signal recognition particle 68	587	65.8938	0.00691748	1	0.880012	397.44	5	4	11.0733	5	5.91	0.051	-0.49	0.42	-0.61	0.23	0.16	0	0.3
IPI00128692	Nsdhl Sterol-4-alpha-carboxylate 3-dehydrogenase, decarboxylating	362	40.6419	0.00776709	1	1	175.81	3	2	7.73481	3	84.42	0.012	-0.41	0.06	-0.41	0.06	NA	0	IPI00128738	Agxt2 Alanine--glyoxylate aminotransferase 2, mitochondrial	513	57.0598	0.00778174	1	1	314.76	5	3	8.38207	6	10.66	0.031	0.55	0.3	0.48	0.09	0.97	0	-0.96	Sterol-4-alpha-carboxylate 3-dehydrogenase, decarboxylating;NSDHL;ortholog	PUTATIVE UNCHARACTERIZED PROTEIN (PTHR10366:SF124)	oxidoreductase activity;hydro-lyase activity;racemase and epimerase activity	glycogen metabolic process;cholesterol metabolic process		oxidoreductase;dehydratase;epimerase/racemase
IPI00314513	Tmem205 Transmembrane protein 205	189	21.1483	0.00974463	0.99901	0.99901	175.34	3	2	13.7566	4	3.24	0.146	-1.06	1.16	-1.06	1.16	NA	0	IPI00314513	Tmem205 Transmembrane protein 205	189	21.1483	0.00974463	1	1	360.72	6	3	18.5185	8	7.05	0.024	-0.28	0.27	-0.34	0.23	0	0.12	-0.78	Transmembrane protein 205;TM205;ortholog	SUBFAMILY NOT NAMED (PTHR23241:SF15)		immune system process;response to stress		chaperone
IPI00124499	Krt79 Keratin, type II cytoskeletal 79	531	57.4988	0.0076792	0.993115	0.993085	159.83	3	3	5.83804	13	3.37	0.096	0.76	1.73	0.49	0	0.89	1.81	IPI00124499	Krt79 Keratin, type II cytoskeletal 79	531	57.4988	0.0076792	0.995836	0.995637	278.78	5	4	7.72128	34	4.01	0.058	0.86	3.58	2.14	0	0.74	3.8	-0.1	Keratin, type II cytoskeletal 79;K2C79;ortholog	KERATIN, TYPE II, CYTOSKELETAL (PTHR23239:SF18)	structural constituent of cytoskeleton	cellular component morphogenesis;cellular component morphogenesis;ectoderm development;cellular component morphogenesis	intermediate filament cytoskeleton	structural protein;intermediate filament
IPI00127408	Rac1 RAS-related C3 botulinum substrate 1, isoform CRA_a	211	23.3992	0.00880713	0.999994	0.819652	173.82	3	3	16.5877	3	10.66	0.031	-0.14	0.07	-0.14	0.07	NA	0	IPI00127408	Rac1 RAS-related C3 botulinum substrate 1, isoform CRA_a	211	23.3992	0.00880713	1	0.882556	308.37	6	4	16.1137	6	5.68	0.054	-0.22	0.19	-0.41	0	-0.1	0.07	0.08	Nucleophosmin;NPM;ortholog	NUCLEOPHOSMIN 1 (PTHR22747:SF2)		rRNA metabolic process		chaperone
IPI00109044	2900073G15Rik myosin light chain, regulatory B-like	172	19.8645	0.00450049	0.999987	0.689423	173.33	3	2	12.2093	3	170.05	0.006	-0.34	0.04	-0.34	0.04	NA	0	IPI00109044	2900073G15Rik myosin light chain, regulatory B-like	172	19.8645	0.00450049	1	0.79124	260.05	4	2	12.2093	8	3.32	0.118	-0.33	0.37	-0.56	0.07	0.05	0.01	-0.01	MCG5400;Q6ZWQ9;ortholog	SUBFAMILY NOT NAMED (PTHR23049:SF16)	structural constituent of cytoskeleton;calcium ion binding;calmodulin binding	muscle contraction;mesoderm development;muscle organ development	actin cytoskeleton	actin family cytoskeletal protein;calmodulin
IPI00111013	Ctsd Cathepsin D	410	44.907	0.006771	0.999999	0.609962	173.11	3	3	9.5122	6	1.1	0.319	-0.46	1.08	-0.15	0.16	-1.54	2.17	IPI00111013	Ctsd Cathepsin D	410	44.907	0.006771	0.995551	0	91.1	2	1	2.43902	3	3.99	0.184	-0.72	0.54	-0.75	0	-0.18	0	0.26	Cathepsin D;CATD;ortholog	PEPSINOGEN (PTHR13683:SF88)	aspartic-type endopeptidase activity	antigen processing and presentation of peptide or polysaccharide antigen via MHC class II;proteolysis;cellular defense response		aspartic protease;aspartic protease
IPI00226958	Ncln Nicalin	563	62.8504	0.00602393	1	0.866309	172.82	3	2	3.90764	3	0.29	0.62	0.04	0.16	-0.1	0	0.12	0.19	IPI00226958	Ncln Nicalin	563	62.8504	0.00602393	0.999999	0.861274	140.08	3	2	3.90764	3	7.26	0.115	0.03	0.02	NA	0	0.03	0.02	0.01	Nicalin;NCLN;ortholog	SUBFAMILY NOT NAMED (PTHR31826:SF0)
IPI00880644	Tpr 274 kDa protein	2432	273.934	0.00484326	0.999901	0.610575	169.4	3	2	0.822368	3	11.42	0.078	0.29	0.12	0.29	0.12	NA	0	IPI00880644	Tpr 274 kDa protein	2432	273.934	0.00484326	0.999919	0.807406	179.62	3	3	1.27467	3	0.02	0.893	0.11	1.39	0.42	1.72	-0.65	0	0.18	Protein Tpr;E9PZZ3;ortholog	SUBFAMILY NOT NAMED (PTHR18898:SF0)	transmembrane receptor protein kinase activity;transmembrane receptor protein tyrosine kinase activity;transmembrane receptor protein kinase activity	intracellular protein transport;nuclear transport;transmembrane receptor protein tyrosine kinase signaling pathway;protein amino acid phosphorylation;transmembrane receptor protein tyrosine kinase signaling pathway		tyrosine protein kinase receptor;tyrosine protein kinase receptor;protein kinase
IPI00227299	Vim Vimentin	466	53.6371	0.00490674	1	0.872263	169.31	3	3	9.44206	4	27.81	0.002	0.6	0.23	0.38	0	0.71	0.16	IPI00227299	Vim Vimentin	466	53.6371	0.00490674	1	0.871252	190.96	3	3	6.00858	5	3.4	0.102	0.29	0.36	0.69	0.24	0.14	0.18	0.31	Vimentin;VIME;ortholog	VIMENTIN (PTHR23239:SF27)	structural constituent of cytoskeleton	cellular component morphogenesis;cellular component morphogenesis;ectoderm development;cellular component morphogenesis	intermediate filament cytoskeleton	structural protein;intermediate filament
IPI00420745	Psma2 Proteasome subunit alpha type	247	27.474	0.00836768	0.999999	0.249393	97.53	1	1	7.69231	2	2.8	0.236	-0.27	0.25	-0.27	0.25	NA	0	IPI00420745	Psma2 Proteasome subunit alpha type	247	27.474	0.00836768	0.999961	0.746393	126.11	2	2	10.5263	2	14.15	0.064	-0.34	0.13	NA	0	-0.34	0.13	0.07	Proteasome subunit alpha type;E9Q3A4;ortholog	PROTEASOME SUBUNIT ALPHA TYPE 2 (PTHR11599:SF16)	peptidase activity	proteolysis		protease;protease	Parkinson disease->20S proteasome;;
IPI00125853	Slc25a15 Mitochondrial ornithine transporter 1	301	32.7837	0.00898291	0.999976	0.999976	167.82	2	2	8.63787	2	31.32	0.03	0.77	0.2	0.87	0	0.61	0	IPI00125853	Slc25a15 Mitochondrial ornithine transporter 1	301	32.7837	0.00898291	1	1	321.11	6	5	21.2625	6	2.32	0.167	0.1	0.15	NA	0	0.1	0.15	0.67	Mitochondrial ornithine transporter 1;ORNT1;ortholog	SUBFAMILY NOT NAMED (PTHR24089:SF5)	amino acid transmembrane transporter activity;transmembrane transporter activity;calcium ion binding;calmodulin binding	cation transport;phosphate transport;lipid transport;nucleobase, nucleoside, nucleotide and nucleic acid transport;phosphate metabolic process;nucleobase, nucleoside, nucleotide and nucleic acid metabolic process;lipid metabolic process	mitochondrial inner membrane;organelle	amino acid transporter;mitochondrial carrier protein;transfer/carrier protein;calmodulin
IPI00121985	Slco1b2 Isoform 1 of Solute carrier organic anion transporter family member 1B2	689	76.6602	0.00866064	0.999999	0.860764	167.49	3	3	6.38607	5	70.38	0	0.62	0.17	0.63	0.19	0.56	0	IPI00121985	Slco1b2 Isoform 1 of Solute carrier organic anion transporter family member 1B2	689	76.6602	0.00866064	0.99996	0.696543	132.33	2	2	5.22496	5	78.08	0	0.31	0.08	0.3	0.06	0.42	0	0.31	Solute carrier organic anion transporter family member 1B2;SO1B2;ortholog	ORGANIC ANION TRANSPORTER 1B (PTHR11388:SF17)	transmembrane transporter activity	anion transport		transporter
IPI00124372	Aldh9a1 4-trimethylaminobutyraldehyde dehydrogenase	518	55.8334	0.00725439	1	1	166.82	3	3	6.94981	3	53.33	0.002	-0.38	0.09	-0.38	0.09	NA	0	IPI00124372	Aldh9a1 4-trimethylaminobutyraldehyde dehydrogenase	518	55.8334	0.00725439	1	1	917.9	16	10	21.8147	28	14.99	0	-0.4	0.44	-0.47	0.44	-0.22	0.45	0.02	4-trimethylaminobutyraldehyde dehydrogenase;Q3U367;ortholog	4-TRIMETHYLAMINOBUTYRALDEHYDE DEHYDROGENASE (PTHR11699:SF47)	oxidoreductase activity	nucleobase, nucleoside, nucleotide and nucleic acid metabolic process;cellular amino acid metabolic process		dehydrogenase	5-Hydroxytryptamine degredation->Aldehyde Dehydrogenase;;
IPI00114285	Gsto1 Glutathione S-transferase omega-1	240	27.4619	0.0071665	0.999986	0.999986	165.91	3	2	10	5	9.99	0.034	-0.58	0.32	-0.53	0.27	-0.91	0	IPI00114285	Gsto1 Glutathione S-transferase omega-1	240	27.4619	0.0071665	0.999999	0.999999	241.79	5	4	16.6667	8	40.4	0	-0.93	0.33	-0.93	0.33	NA	0	0.35	Glutathione S-transferase omega-1;GSTO1;ortholog	SUBFAMILY NOT NAMED (PTHR11260:SF78)	oxidoreductase activity;transferase activity;racemase and epimerase activity;structural constituent of cytoskeleton;translation factor activity, nucleic acid binding;receptor binding;translation elongation factor activity	immune system process;intracellular signaling cascade;oxygen and reactive oxygen species metabolic process;translation;intracellular signaling cascade;response to toxin	cytoskeleton	transferase;signaling molecule;reductase;translation elongation factor;epimerase/racemase;cytoskeletal protein
IPI00756386	Dhtkd1 Probable 2-oxoglutarate dehydrogenase E1 component DHKTD1, mitochondrial	921	102.71	0.00643018	1	0.998205	165.68	3	3	3.90879	3	129.31	0	0.63	0.1	0.63	0.14	0.64	0	IPI00756424	Eif5b Eukaryotic translation initiation factor 5B	1216	137.514	0.00535107	0.937842	0.937842	84.52	1	1	0.904605	2	140.09	0.007	-1.04	0.12	-1.04	0.12	NA	0	1.67	Probable 2-oxoglutarate dehydrogenase E1 component DHKTD1, mitochondrial;DHTK1;ortholog	SUBFAMILY NOT NAMED (PTHR23152:SF0)	oxidoreductase activity	tricarboxylic acid cycle;carbohydrate metabolic process		dehydrogenase	TCA cycle->alphaketoglutarate Dehydrogenase;;
IPI00153794	Ccdc58 Coiled-coil domain-containing protein 58	144	16.6365	0.00825049	1	0.555412	165.63	2	1	6.94444	4	42.67	0.023	-0.27	0.06	-0.3	0	-0.22	0	IPI00153794	Ccdc58 Coiled-coil domain-containing protein 58	144	16.6365	0.00825049	1	0.55547	145.46	2	1	6.94444	2	0	1	-0.59	0	-0.59	0	NA	0	0.32	Coiled-coil domain-containing protein 58;CCD58;ortholog	SUBFAMILY NOT NAMED (PTHR31905:SF0)
IPI00853859	Sec31a Isoform 2 of Protein transport protein Sec31A	1191	129.465	0.00707861	0.999844	0.824932	165.58	3	3	2.43493	3	0.98	0.377	-0.05	0.99	-0.05	0.99	NA	0	IPI00853859	Sec31a Isoform 2 of Protein transport protein Sec31A	1191	129.465	0.00707861	1	0.855598	230.09	5	4	3.10663	7	5.8	0.037	-0.5	0.58	-0.5	0.58	NA	0	0.45
IPI00886236	Dcakd Dephospho-CoA kinase domain-containing protein	231	26.4413	0.00992041	0.99885	0.892409	163.82	3	2	10.3896	4	10.12	0.034	0.31	0.18	0.28	0.1	0.55	0	IPI00886236	Dcakd Dephospho-CoA kinase domain-containing protein	231	26.4413	0.00992041	0.9998	0.9998	97.65	2	2	10.3896	2	932.11	0.021	0.37	0	NA	0	0.37	0	-0.06	Dephospho-CoA kinase domain-containing protein;DCAKD;ortholog	DEPHOSPHO-COA KINASE DOMAIN-CONTAINING PROTEIN (PTHR10695:SF14)	kinase activity	coenzyme metabolic process		kinase;kinase	Coenzyme A biosynthesis->Dephospho-CoA kinase;;
IPI00108189	Hint1 Histidine triad nucleotide-binding protein 1	126	13.7501	0.00641748	0.999988	0.99828	162.43	3	2	18.254	5	0.72	0.443	-0.18	0.41	0.01	0.24	-0.68	0	IPI00108189	Hint1 Histidine triad nucleotide-binding protein 1	126	13.7501	0.00641748	1	1	260.39	5	4	24.6032	5	3.98	0.093	-0.65	0.66	-0.65	0.66	NA	0	0.47	Histidine triad nucleotide-binding protein 1;HINT1;ortholog	SUBFAMILY NOT NAMED (PTHR23089:SF0)	nucleotide phosphatase activity;nucleotide phosphatase activity			nucleotide phosphatase;nucleotide phosphatase
IPI00111181	Vps35 Vacuolar protein sorting-associated protein 35	796	91.6368	0.00517334	0.999557	0.999557	161.29	3	3	3.64322	3	3.62	0.13	-0.09	0.08	-0.19	0	-0.05	0.06	IPI00111181	Vps35 Vacuolar protein sorting-associated protein 35	796	91.6368	0.00517334	1	1	534.45	9	6	9.04523	12	0.97	0.342	-0.09	0.32	-0.13	0.53	-0.06	0.12	0	Vacuolar protein sorting-associated protein 35;VPS35;ortholog	SUBFAMILY NOT NAMED (PTHR11099:SF0)		intracellular protein transport		membrane traffic protein
IPI00115482	Slc10a1 Sodium/bile acid cotransporter	362	39.3687	0.00926123	0.999983	0.999983	161.07	2	1	3.8674	5	30.96	0.001	-0.14	0.05	-0.14	0.05	NA	0	IPI00115482	Slc10a1 Sodium/bile acid cotransporter	362	39.3687	0.00926123	0.994511	0.994511	74.14	1	1	3.8674	6	56.91	0	-0.49	0.16	-0.49	0.16	NA	0	0.35	Sodium/bile acid cotransporter;NTCP;ortholog	BILE ACID:SODIUM SYMPORTER FAMILY PROTEIN (PTHR10361:SF0)	cation transmembrane transporter activity	cation transport		cation transporter
IPI00947639	Fxyd1 phospholemman isoform a precursor	95	10.5574	0.00866064	0.999983	0.747842	161.01	2	1	12.6316	3	16.9	0.054	0.57	0.2	0.6	0	0.37	0	IPI00947639	Fxyd1 phospholemman isoform a precursor	95	10.5574	0.00866064	0.999976	0.74713	155.85	2	1	12.6316	2	0	1	0.1	0	0.1	0	NA	0	0.47
IPI00118832	Erp29 Endoplasmic reticulum resident protein 29	262	28.7871	0.0058335	0.999968	0.979187	160.42	3	2	8.01527	3	2.36	0.199	-0.28	0.34	-0.3	0.42	-0.03	0	IPI00118832	Erp29 Endoplasmic reticulum resident protein 29	262	28.7871	0.0058335	0.999996	0.999423	193.61	4	2	8.01527	5	1.49	0.29	-0.15	0.29	-0.28	0	0.1	0.12	-0.13	Endoplasmic reticulum resident protein 29;ERP29;ortholog	SUBFAMILY NOT NAMED (PTHR12211:SF0)		intracellular protein transport;exocytosis		membrane traffic protein
IPI00468203	Anxa2 Annexin A2	339	38.6338	0.0076792	1	0.554796	160.32	2	2	4.71976	4	2.09	0.222	0.3	0.38	0.19	0.05	0.81	0	IPI00468203	Anxa2 Annexin A2	339	38.6338	0.0076792	0.999996	0.551662	104.22	2	2	9.43953	3	1.28	0.322	0.21	0.32	0.54	0	0	0.03	0.09	Annexin A2;ANXA2;ortholog	ANNEXIN A2 (PTHR10502:SF18)	calcium ion binding;calcium-dependent phospholipid binding	synaptic vesicle exocytosis;intracellular protein transport;exocytosis;calcium-mediated signaling;fatty acid metabolic process;cell motion;calcium-mediated signaling;mesoderm development		transfer/carrier protein;annexin
IPI00226882	Sec61a1 Protein transport protein Sec61 subunit alpha isoform 1	476	52.2125	0.00803076	1	0.999497	159.96	3	2	6.51261	4	9.78	0.035	0.59	0.34	0.17	0	0.64	0.26	IPI00226882	Sec61a1 Protein transport protein Sec61 subunit alpha isoform 1	476	52.2125	0.00803076	0.992837	0.992837	111.9	2	2	6.51261	2	0.52	0.545	-0.19	0.76	-0.27	0	0.57	0	0.78	Protein transport protein Sec61 subunit alpha isoform 1;S61A1;ortholog	PROTEIN TRANSPORT PROTEIN SEC61 SUBUNIT ALPHA ISOFORM 1 (SEC61 ALPHA-1) (PTHR10906:SF4)	transmembrane transporter activity	intracellular protein transport		transporter;membrane traffic protein
IPI00227631	Sec61a2 Protein transport protein Sec61 subunit alpha isoform 2	476	52.1955	0.00803076	1	0.329866	116.8	2	1	2.31092	2	0	1	0.72	0	NA	0	0.72	0	IPI00227445	Abat Isoform 2 of 4-aminobutyrate aminotransferase, mitochondrial	444	50.1868	0.00854346	1	0.999256	746.39	11	8	21.3964	21	1.87	0.183	-0.18	0.68	-0.23	0.8	0.03	0.42	0.9	Protein transport protein Sec61 subunit alpha isoform 2;S61A2;ortholog	PROTEIN TRANSPORT PROTEIN SEC61 SUBUNIT ALPHA ISOFORM 2 (SEC61 ALPHA-2) (PTHR10906:SF3)	transmembrane transporter activity	intracellular protein transport		transporter;membrane traffic protein
IPI00311809	Slc2a2 Solute carrier family 2, facilitated glucose transporter member 2	523	57.0517	0.00627783	0.999957	0.999957	159.22	2	1	1.91205	10	13.34	0.004	0.15	0.1	0.15	0.1	NA	0	IPI00311809	Slc2a2 Solute carrier family 2, facilitated glucose transporter member 2	523	57.0517	0.00627783	0.999951	0.999951	145.81	2	1	1.91205	8	1.9	0.205	-0.09	0.15	-0.09	0.15	NA	0	0.24	Solute carrier family 2, facilitated glucose transporter member 2;GTR2;ortholog	SUBFAMILY NOT NAMED (PTHR24063:SF13)	carbohydrate transmembrane transporter activity;transmembrane transporter activity	anion transport;extracellular transport;carbohydrate transport;carbohydrate metabolic process		carbohydrate transporter
IPI00313998	Sqrdl Sulfide:quinone oxidoreductase, mitochondrial	450	50.2899	0.00927588	0.999979	0.747635	158.37	2	2	6.44444	2	307.47	0.003	-0.96	0.08	-0.96	0.08	NA	0	IPI00313998	Sqrdl Sulfide:quinone oxidoreductase, mitochondrial	450	50.2899	0.00927588	1	0.872733	239.29	3	3	6.88889	4	25.48	0.002	-1.36	0.55	-1.41	0.26	-0.48	0	0.4	Sulfide:quinone oxidoreductase, mitochondrial;SQRD;ortholog	SULFIDE:QUINONE OXIDOREDUCTASE (PTHR10632:SF0)	oxidoreductase activity	sulfur metabolic process		reductase
IPI00129430	Sfpq Splicing factor, proline- and glutamine-rich	699	75.3763	0.00980322	1	1	158.23	2	2	4.57797	2	6.58	0.124	-0.16	0.09	-0.16	0.09	NA	0	IPI00129430	Sfpq Splicing factor, proline- and glutamine-rich	699	75.3763	0.00980322	1	1	107.07	1	1	2.43205	1	0	1	-0.32	0	-0.32	0	NA	0	0.16	Splicing factor, proline- and glutamine-rich;SFPQ;ortholog	SPLICING FACTOR, PROLINE-AND GLUTAMINE-RICH (PTB-ASSOCIATED SPLICING FACTOR) (PTHR23189:SF13)	RNA splicing factor activity, transesterification mechanism;mRNA binding	spermatogenesis;regulation of transcription from RNA polymerase II promoter;nuclear mRNA splicing, via spliceosome		mRNA splicing factor
IPI00331663	Arf4 ADP-ribosylation factor 4	180	20.3656	0.00703467	0.999853	0.548805	158.23	3	2	9.44444	3	8.36	0.102	-0.14	0.07	-0.14	0.07	NA	0	IPI00331663	Arf4 ADP-ribosylation factor 4	180	20.3656	0.00703467	0.999807	0.552954	324.15	5	3	22.7778	9	4.26	0.073	-0.18	0.23	-0.31	0.16	0.08	0.15	0.04	ADP-ribosylation factor 4;ARF4;ortholog	ADP-RIBOSYLATION FACTOR, ARF (PTHR11711:SF30)	GTPase activity;protein binding	intracellular protein transport;vesicle-mediated transport;G-protein coupled receptor protein signaling pathway;G-protein coupled receptor protein signaling pathway		small GTPase	Huntington disease->ADP-ribosylation factor;;Integrin signalling pathway->ADP ribosylation factor 1;;;
IPI00317356	Pon1 Serum paraoxonase/arylesterase 1	355	39.5223	0.00494482	0.999984	0.999984	157.35	2	1	4.50704	3	6.01	0.134	-1.03	0.6	-0.71	0	-1.53	0	IPI00317356	Pon1 Serum paraoxonase/arylesterase 1	355	39.5223	0.00494482	1	1	229.94	4	3	9.57746	6	25.54	0.001	-0.72	0.32	-0.72	0.37	-0.72	0	-0.31	Serum paraoxonase/arylesterase 1;PON1;ortholog	SUBFAMILY NOT NAMED (PTHR11799:SF0)	oxidoreductase activity;hydrolase activity, acting on ester bonds;peroxidase activity	immune system process;phosphate metabolic process;response to toxin		peroxidase;esterase
IPI00320503	Slc25a42 Solute carrier family 25 member 42	318	35.2006	0.0103306	0.99862	0.99862	156.85	2	2	8.49057	2	48.2	0.02	0.8	0.16	0.8	0.16	NA	0	IPI00320503	Slc25a42 Solute carrier family 25 member 42	318	35.2006	0.0103306	0.999884	0.999884	103.55	1	1	5.34591	2	43.5	0.022	0.6	0.13	0.58	0	0.73	0	0.2	Solute carrier family 25 member 42;S2542;ortholog	SUBFAMILY NOT NAMED (PTHR24089:SF0)	amino acid transmembrane transporter activity;transmembrane transporter activity;calcium ion binding;calmodulin binding	cation transport;phosphate transport;lipid transport;nucleobase, nucleoside, nucleotide and nucleic acid transport;phosphate metabolic process;nucleobase, nucleoside, nucleotide and nucleic acid metabolic process;lipid metabolic process	mitochondrial inner membrane;organelle	amino acid transporter;mitochondrial carrier protein;transfer/carrier protein;calmodulin
IPI00227848	Pxmp4 Peroxisomal membrane protein 4	212	24.1628	0.0101401	0.999981	0.747691	156.81	2	1	7.07547	2	0	1	0.41	0	0.41	0	NA	0	IPI00227848	Pxmp4 Peroxisomal membrane protein 4	212	24.1628	0.0101401	0.999963	0.746749	142.42	2	1	7.07547	2	0	1	0.46	0	0.46	0	NA	0	-0.05	Peroxisomal membrane protein 4;PXMP4;ortholog	SUBFAMILY NOT NAMED (PTHR32033:SF0)
IPI00131845	Psma6 Proteasome subunit alpha type-6	246	27.3368	0.0063667	0.995034	0.635622	155.91	2	2	12.6016	2	5.87	0.136	-0.29	0.17	-0.29	0.17	NA	0	IPI00131845	Psma6 Proteasome subunit alpha type-6	246	27.3368	0.0063667	1	0.99999	323.94	5	4	17.8862	6	82.22	0	-0.36	0.09	NA	0	-0.36	0.09	0.07	Proteasome subunit alpha type-6;PSA6;ortholog	PROTEASOME SUBUNIT ALPHA TYPE 6 (PTHR11599:SF11)	peptidase activity	proteolysis		protease;protease	Parkinson disease->20S proteasome;;
IPI00129516	Uqcrh Cytochrome b-c1 complex subunit 6, mitochondrial	89	10.41	0.00466553	1	1	155.74	2	2	30.3371	4	9.45	0.022	0.55	0.36	0.6	0.4	0.36	0	IPI00129516	Uqcrh Cytochrome b-c1 complex subunit 6, mitochondrial	89	10.41	0.00466553	1	1	148.33	1	1	20.2247	2	1.9	0.302	0.83	0.96	0.9	0	-0.14	0	-0.28	Cytochrome b-c1 complex subunit 6, mitochondrial;QCR6;ortholog	SUBFAMILY NOT NAMED (PTHR15336:SF0)	oxidoreductase activity	oxidative phosphorylation;respiratory electron transport chain		reductase
IPI00125658	Gclc Glutamate--cysteine ligase catalytic subunit	637	72.5071	0.00552881	0.999958	0.999958	155.66	3	2	3.61068	4	8.94	0.04	-0.38	0.22	-0.38	0.22	NA	0	IPI00125658	Gclc Glutamate--cysteine ligase catalytic subunit	637	72.5071	0.00552881	1	1	215.09	4	4	7.22135	6	10.3	0.009	-0.44	0.34	-0.56	0.25	-0.05	0.15	0.06	Glutamate--cysteine ligase catalytic subunit;GSH1;ortholog	SUBFAMILY NOT NAMED (PTHR11164:SF0)	ligase activity	sulfur metabolic process		ligase
IPI00132960	Acy1 Aminoacylase-1	408	45.7341	0.00587158	0.999987	0.999987	155.47	3	2	5.14706	3	16427.1	0	-0.91	0	NA	0	-0.91	0	IPI00132966	Ppid Peptidyl-prolyl cis-trans isomerase D	370	40.6987	0.00718115	0.99943	0.99943	110.79	2	2	6.21622	2	3.78	0.191	-0.62	0.45	-0.88	0	-0.25	0	-0.29	Aminoacylase-1;ACY1;ortholog	AMINOACYLASE-1 (PTHR11014:SF8)	metallopeptidase activity;deacetylase activity	cellular amino acid biosynthetic process;protein amino acid phosphorylation;proteolysis		metalloprotease;deacetylase;metalloprotease
IPI00230730	Hist1h3c;Hist2h3c1;Hist2h3b;Hist1h3d;Hist1h3f;Hist1h3e;Hist1h3b;Hist2h3c2-ps Histone H3.2	136	15.3605	0.0117515	0.999974	0	154.61	3	3	13.9706	4	55.97	0	1.26	0.34	1.33	0.58	1.22	0.16	IPI00230730	Hist1h3c;Hist2h3c1;Hist2h3b;Hist1h3d;Hist1h3f;Hist1h3e;Hist1h3b;Hist2h3c2-ps Histone H3.2	136	15.3605	0.0117515	0.999995	0	154.68	3	2	13.2353	7	215.74	0	1.15	0.18	1.26	0	0.97	0.02	0.11	Histone H3.2;H32;ortholog	HISTONE H3 (PTHR11426:SF7)	DNA binding	nucleobase, nucleoside, nucleotide and nucleic acid metabolic process;establishment or maintenance of chromatin architecture;establishment or maintenance of chromatin architecture		histone	DNA replication->Histones;;
IPI00130489	Rab35 Ras-related protein Rab-35	201	22.9928	0.00836768	0.999971	0.999971	154.05	2	1	5.47264	6	2.88	0.141	0.11	0.15	0.06	0.08	0.28	0.03	IPI00130489	Rab35 Ras-related protein Rab-35	201	22.9928	0.00836768	0.999925	0.999925	138.23	2	1	5.47264	6	0.48	0.527	-0.02	0.17	-0.13	0	0.16	0.06	0.13	Ras-related protein Rab-35;RAB35;ortholog	SUBFAMILY NOT NAMED (PTHR24073:SF213)
IPI00467119	Cml1 Probable N-acetyltransferase CML1	222	24.9793	0.00987646	0.997341	0.760748	152.68	3	2	6.75676	3	0.9	0.444	0.29	0.63	0.28	0	0.92	0	IPI00467119	Cml1 Probable N-acetyltransferase CML1	222	24.9793	0.00987646	0.998532	0.844283	213.53	4	2	6.75676	7	1.39	0.284	-0.14	0.72	-0.24	0	0.18	0.62	0.43	Probable N-acetyltransferase CML1;CMLO1;ortholog	SUBFAMILY NOT NAMED (PTHR13947:SF1)	acetyltransferase activity	protein amino acid acetylation		acetyltransferase
[truncated: 209 more rows]
